# Supplementary material for: METTL14 suppresses the expression of YAP1 and the stemness of triple-negative breast cancer
Source: J Exp Clin Cancer Res. 2024 Nov 20;43:307. doi: 10.1186/s13046-024-03225-2 (PMC11577812; doi:10.1186/s13046-024-03225-2)
Supplement: Supplementary file 2 — Supplementary Material 2. [file 13046_2024_3225_MOESM2_ESM.xlsx]

## Sheet: MCF7FC1.5P0.05
Gene symbol	Log2FC	P value	shNC1_count	shNC2_count	shM141_count	shM142_count
PHGDH	-2.06343	0	7648	8666	2261	2103
ASNS	-1.98847	0	5758	5996	1629	1684
SLC7A5	-1.39821	0	39499	41141	17477	16753
CBS	-1.35889	0	5694.47	6231.9	2585.18	2613.89
PKIB	-1.3283	0	5268	5897	2554	2418
MUC5B	-1.2925	0	8818	8725	3915	4099
SLC3A2	-1.27652	0	22120	24519	10720	10804
PCK2	-1.22484	0	7396	7897	3650	3668
SHMT2	-1.22286	0	14413	15677	7371	7047
MTHFD2	-1.17797	0	13201.1	13976.8	6773.03	6663.23
SARS1	-1.06287	0	14912	15721	8391	8013
IARS1	-1.00543	0	10175	11194	6040	5863
XPOT	-0.928062	0	16701	17544	10014	10117
SEMA3C	-0.783335	0	19900	21215	13461	13258
ACKR3	1.00184	0	4752	5004	11140	10715
AGR2	1.277	0	4120	4192	11150	11383
TMEM64	1.31296	0	20723	21582	60123	57474
CRABP2	1.38493	0	2860	3065	9024	8288
IGFBP5	1.62586	0	2481	2749	9337	8716
NPY1R	2.27711	0	1385	1431	7492.67	7773.06
CAV1	2.62323	0	626	617	4371	4200
AARS1	-0.924361	2.34843e-298	16295	17702	10416	9621
CA12	0.93243	7.31455e-277	4977	5283	11189	10715
MARS1	-0.874105	2.59412e-272	10606.9	11237.3	6766.71	6564.32
RBM47	-1.2678	4.52984e-266	4261	4544	2048	2042
SLC7A1	-0.882196	8.76028e-259	9819	10556	6215	6148
CXCL12	2.07269	4.95736e-253	565	489	2511	2453
PRSS23	1.20521	6.58144e-253	2024.71	2267.33	5593.62	5471.89
HMCN1	1.97637	4.80141e-249	489	506	2210	2171
TMEM164	1.12217	3.57762e-241	2868	2906	7307	6758
ADIPOR2	-0.880655	8.5952e-241	9107	9598	5834	5531
NELL2	3.25999	3.36044e-239	130	109	1303	1263
PGR	1.26519	2.31111e-224	1855	1788	5005	4796
SLC7A11	-2.06922	7.90337e-222	1604	1614	427	431
EPHA4	1.28003	8.45173e-220	1483	1676	4272	4306
GARS1	-1.07372	3.13563e-217	4822	5287	2747	2624
PAPSS2	1.19131	3.19357e-216	1801	1881	4868	4539
LAMB1	2.23119	9.5216e-214	316	310	1620	1668
TUBA1A	1.02191	1.2897e-213	3215.02	3628.37	8044.58	7494.95
FOS	1.54248	3.29389e-211	828	885	2898	2685
COL12A1	0.995515	2.482e-210	2824	2947	6440	6431
MT2A	-1.1648	3.5068e-208	3746	3945	1928	1909
TMEM150C	-1.03345	3.69707e-205	5824	5853	3180	3203
NT5C2	-0.948816	7.25652e-201	5797.21	6353.3	3592.56	3446.44
KRT19	0.682553	8.38752e-199	61356	68760	120566	112946
PLXND1	0.800942	2.08828e-195	4999	5234	10208	9738
PARD6B	0.807954	1.74163e-192	5308	5764	10778	10898
RHOB	0.668442	2.70221e-189	9216	9653	17149	16402
DDIT4	-0.915546	3.43413e-186	7546	8440	4667	4807
KCNK5	1.62502	5.39032e-186	634	755	2365	2425
RAB31	0.893958	1.02618e-184	3885	3959	8438	7873
CAV2	1.50616	4.47587e-183	720	794	2465	2345
LRATD2	-0.731711	5.53305e-183	9791	10221	6810	6671
PRICKLE2	0.914717	1.03758e-179	2848	3021	6209	6167
PLK2	0.676571	1.72655e-179	8011	8294	14734	14422
ARHGAP36	2.50056	2.76742e-179	210	180	1218	1252
ERGIC1	-0.798255	1.17647e-177	10294	10717	7063	6457
ENPP1	-1.30785	2.05198e-164	2605	2584.14	1213	1133
TRIB2	2.09819	2.78103e-164	264	289	1304	1345
SMIM14	-0.704895	9.57733e-161	10278	10529	7298	6985
HSPA8	0.726125	1.11556e-160	19136	21514	39337	35860
ASS1	-0.64888	9.06376e-159	28773	31170	22350	20416
KRT13	2.01218	5.06436e-157	309	313	1490	1318
ALDH1L2	-3.18217	1.18255e-155	679	700	82	88
VMP1	-0.623069	4.03005e-154	21357	23205	15982	16369
GFRA1	0.586138	5.64955e-152	12904	13660	23015	21599
KRT10	1.54079	2.22926e-144	625	785	2416	2170
SLITRK6	-3.72647	2.9643e-144	558	714	53	54
ADI1	-1.0114	9.00643e-144	3247	3403	1840	1850
SOX2	-1.96865	1.6898e-143	1029	1075	301	300
TRIB3	-0.83427	3.88799e-143	4919	5165	3249	3078
PCDH10	2.65063	2.49058e-140	125	120	845	878
CEBPG	-1.09184	7.80205e-140	2664	2924	1502	1430
TNFRSF11B	1.23783	7.71712e-135	877	922	2434	2313
LIN7A	1.62064	4.95962e-131	454	433	1528	1525
STC1	1.056	2.979e-128	2046	1883	4704	4444
EIF4EBP1	-1.03997	9.115e-128	2658	2755	1492	1453
SHISA2	1.10803	1.27542e-127	1270	1243	3133	2930
TARS1	-0.762273	4.03571e-126	6060	6831	4346	4152
ADGRG1	-0.704942	3.31005e-125	5920	6301	4235	4151
CALCR	1.01907	4.41042e-124	1399	1468	3215	3284
SNX5	-0.718427	4.53078e-124	5728	6016	4009	3975
PIGN	-0.884705	3.64188e-123	3850.14	3895.73	2355.98	2338.18
TOP2A	-0.593506	5.13152e-123	9404	9966	7331	7029
GPT2	-1.15111	1.00467e-120	2033	2213	1062	1076
BMP7	-0.610195	1.1669e-120	18104	20332	14586	13570
TSC22D3	-0.809229	9.61026e-120	4090	4284	2704	2642
FSCN1	2.15286	1.02216e-118	171	186	899	878
STC2	0.590953	5.04859e-116	7698	7861	13079	13140
UGDH	-0.66124	3.78916e-115	7163	7899	5474	5177
TMSB10	0.587599	3.79287e-115	15318	16721	28201	25656
L1CAM	1.25029	4.08212e-115	714	831	2067	2043
ATP2B4	1.27719	1.53246e-113	727	735	2075	1890
ADD3	1.82892	7.11467e-112	301	265	1165	1086
IRX2	0.910597	1.03009e-108	2635	2571	5288	5661
DHRS2	-0.767584	1.01204e-104	3945	4314	2722	2703
WARS1	-0.731611	2.05711e-103	5375.99	5913	3985	3619
NECAB1	1.32289	2.30456e-103	927	896	2366.2	2735.89
MAP3K1	0.751488	3.82363e-103	2512	2671	5036	4726
DBN1	0.848346	4.56942e-103	2149	2519	4839	4557
NT5E	1.51893	1.98586e-102	372	409	1249	1255
NET1	-0.630858	4.19927e-102	6785	7540	5204	5140
ID3	0.754801	6.00798e-102	2358	2463	4641	4460
EFHD1	-0.699905	4.99871e-101	4530	4783	3240	3173
TCEA1	-0.688337	1.00945e-99	4775	5018	3400	3398
MAST4	0.791964	2.15299e-99	2423	2377	4752	4549
NMD3	-0.619638	7.76403e-99	7333	7919	5468	5632
LONP1	-0.818115	1.24832e-96	3159	3507	2162	2066
MT-ND2	-0.599396	1.37469e-95	24575	26770	20126	17787
TXNDC5	-0.609319	2.74805e-94	6114.57	6336.69	4591.99	4539.13
PRPF3	-0.691614	8.08398e-94	4384	4601	3199	3025
YARS1	-0.839353	1.99414e-93	3624	4202	2545	2345
MTHFD1L	-1.16586	3.33251e-93	2007	2208	1159	943
OPN3	1.18217	7.15093e-93	661.73	678.23	1740.39	1661.59
SLC4A10	-1.12211	9.86945e-92	1795	1821	992	867
SLC6A14	-0.631707	9.18442e-91	5801	6093	4236	4350
SLC24A3	0.97425	1.00648e-90	1185	1146	2609	2517
SEPTIN8	0.647036	1.29571e-90	3048	3244	5611	5410
IRF2BPL	0.600673	2.43404e-90	3978	4096	6945	6753
EPRS1	-0.631046	3.93398e-90	5351	5772	4149	3885
TENM3	1.01508	2.31045e-87	982	982	2306	2136
IGSF1	0.96181	2.84554e-87	1018.2	1141.47	2395.35	2307.98
MAP6D1	1.3035	3.96232e-87	477.59	494.62	1381.02	1304.84
TSEN15	-1.00825	9.34986e-87	1772	1892	1019	1018
NIPAL2	-0.795231	2.09877e-86	2942	3019	1939	1904
SFXN2	0.733536	3.90898e-86	2590	2541	4913	4636
INPP4B	-0.703925	2.19917e-85	4239	4520	3157	2859
FILIP1L	1.80668	6.24561e-85	199	218	863	770
ZFP36L1	0.595817	1.09759e-84	4048	4422	7403	6915
PTGER4	-1.60256	1.99864e-84	799	822	304	293
ECT2	-0.655056	2.27294e-84	4322	4478	3158	3094
RHPN2	-0.689216	2.96859e-84	4332	4573	3236	2943
COL4A5	0.758252	4.16018e-84	1833	1930	3568	3552
RASEF	-0.736217	5.89343e-84	3568.92	3810.13	2427.47	2526.98
C1orf226	0.772893	1.43151e-83	1691.31	1825.11	3394.31	3325.08
MT-ND1	-0.611397	1.75302e-83	16091	16660	12814	11181
PLEKHH2	-1.65813	2.11272e-83	753	885	279	301
PHACTR2	-1.15913	3.19744e-83	1452	1428	737	706
GCA	1.11046	2.29731e-82	814	846	1911	2097
ADCY9	0.777055	3.20005e-81	1612	1719	3233	3152
RSL24D1	-0.683105	6.09473e-81	3914	4359	2879	2882
CARS1	-0.817968	1.34009e-80	2434	2612	1612	1589
AKR1C2	-0.937783	6.08869e-80	2178.88	2258.56	1383.6	1208.53
ETNK2	1.05048	2.08169e-79	725	780	1769	1718
PDE8A	-0.848442	4.62855e-79	2561	2737	1747	1545
MATN2	1.36217	6.12998e-79	388	403	1122	1153
PROSER2	-1.35558	1.11442e-78	984	1168	484	456
ABCC3	-0.837769	1.02544e-77	2596	2664	1599	1693
LDLRAD4	-1.69539	4.25823e-77	677	712	259	221
TMED8	0.787988	4.8131e-76	1733	1684	3372	3232
DHCR24	-0.644516	5.41478e-76	4171	4667	3232	3090
ADCY1	0.68611	7.91527e-76	2103	2255	3922	3920
FOLR1	-1.8396	1.0947e-75	566	618	193	177
TPM1	0.654868	1.60622e-75	2672	2785	5000	4614
DNMBP	0.698889	2.33332e-75	2601	2523	4776	4534
SAMD11	-0.93894	4.01185e-75	1884.61	2022.03	1099.78	1178.97
KRT81	-0.609754	1.45534e-74	4701.28	5270.52	3708.07	3598.89
PHLDA1	1.18655	3.00874e-74	495	536	1319	1306
LCP1	-1.4051	3.69414e-74	830	935	380	365
AGA	-1.50586	4.53313e-74	740	819	311	303
CHAC1	-1.82552	2.18814e-73	579	728	199	213
PPT1	-0.725228	5.99024e-72	3015	3197	2202	2002
HEG1	1.72475	2.03725e-71	184	198	698	714
FBXO27	-1.10038	2.90655e-71	1305	1361	740	651
CA8	-1.93673	5.47336e-71	523	517	152	152
NBPF1	0.602775	6.2564e-71	3666.27	3588.42	6212.15	6116.65
RBM38	0.615825	1.58097e-70	2566	2824	4695	4542
LMX1B	0.735835	3.16283e-70	2410	2797	5129	4568
ARRDC4	-0.640534	3.28477e-70	3996	4065	2870	2915
TSEN34	0.586314	6.9547e-70	2950	3126	5097	5106
SALL2	1.40681	1.2901e-69	307	400	1078	1018
LGR4	0.919383	1.31945e-68	891	949	1928	1964
RAB27B	-1.32802	3.24848e-68	948	1093	500	409
PYGL	0.935711	4.02679e-68	914	1072	2082	2164
INIP	-1.0048	1.17066e-67	1562	1532	845	880
TUBB6	0.870284	1.59145e-67	1300.9	1572.35	3089.82	2781.84
S100A7	1.57539	1.66078e-67	210	265	800	783
MAB21L3	-0.773237	3.69696e-67	4028.29	3729.77	2547.6	2534.68
ASAP3	1.45071	3.85715e-67	416	330	1119	1165
SLC27A2	-1.3133	4.47472e-67	960	970	475	394
SLC30A1	0.947365	5.0704e-67	883	985	2134	1895
NLGN2	0.938054	1.44052e-66	898	867	1928	1857
LEO1	-0.663162	2.53279e-66	3075	3396	2326	2244
H4C14	-0.797143	2.73338e-66	2871.41	2858.23	1766.54	1921.9
TBC1D8B	-0.91002	5.68494e-66	2353.66	2170.48	1373.34	1323.33
HERPUD1	-0.906495	8.76866e-66	1640	1677	998	982
GGCT	-0.689502	1.08626e-65	2725	2892	1963	1933
PRR11	-0.692094	4.28773e-65	3101	3549	2370	2232
GNAI1	1.50683	4.64745e-65	247	261	856	759
TUBB2A	1.70427	6.42101e-65	183.95	178.97	692.5	629.5
LRP1	1.02175	7.07543e-65	682	845	1773	1693
MRPS35	-0.854209	1.29793e-64	1763	1928	1132	1151
MYC	-0.715524	2.08892e-64	3127	3536	2396	2142
ID1	-0.648975	2.46665e-64	3021	3256	2257	2220
PEG10	3.10144	2.57059e-64	36	34	325	347
PRDX3	-0.600678	2.57768e-64	4300	4347	3164	3216
CAPG	0.871323	3.52522e-64	923	975	1980	1904
ANXA1	1.73319	5.17218e-64	187	164	645	662
TNC	7.15747	5.24515e-63	7	1	602	675
GALNT10	-0.757977	6.76422e-63	2168	2260	1498	1431
SLC1A4	-1.72456	2.03914e-62	538	639	181	217
GOLGA4	-0.774024	4.22382e-62	2962	2997	1848	2050
C6orf141	0.63349	6.05488e-62	4245	4161	7031	7559
EFEMP1	1.24232	6.73048e-62	359	421	1060	1003
RABAC1	0.74471	1.53451e-61	1438	1425	2705	2663.52
TMEM38B	-0.979193	3.43492e-61	1389	1383	776	797
HELZ2	0.658406	3.86272e-61	2617	2533	4473	4623
ZDHHC22	1.9714	4.14475e-61	144	107	557	547
GALNT12	-1.42666	4.86303e-61	675	709	302	274
NAPA	-0.598232	7.82378e-61	3405	3681	2676	2559
CYP26B1	2.26591	1.11668e-60	106	71	508	448
AKAP9	-0.830147	1.46782e-60	2646	2494	1569	1667
SATB2	0.95001	1.55726e-60	745	773	1606	1674
SLC26A2	1.03168	1.24995e-59	913	797	1893	2021
ATF6	-0.849431	2.63648e-59	1667	1899.5	1140	1073.3
SLC12A2	-0.668747	2.64774e-59	2594	2798	1896	1897
LXN	-0.874288	9.54933e-59	1506	1677	998	944
WWC1	0.641377	1.51398e-58	2349	2757	4604	4300
SPATS2L	-0.99253	2.59355e-58	1474.09	1624	958	784
MID1IP1	-0.802293	4.71072e-58	1745	1863	1154	1160
CBFA2T3	-0.695038	5.64309e-58	2394	2517	1757	1637
SYT10	-1.33278	5.87253e-58	706	835	351	333
KLK5	2.05766	5.95944e-58	89	112	503	434
SYNGR1	1.09863	1.03275e-57	579	595	1319	1492
INHBE	-2.89359	6.24172e-57	269	262	35	45
COBLL1	-0.880989	6.42352e-57	1495	1711	962	984
ADM2	-1.48673	6.7026e-57	580	658	263	231
GAS6	1.11437	1.77015e-56	452	506	1225	1095
KIF5C	0.951551	1.92504e-56	736	748	1704	1508
PMM2	-0.738624	2.02626e-56	1990.16	2190	1406.21	1395.23
DNAAF5	-0.698156	6.8087e-56	2482	2873	1879	1811
GPC1	0.625636	9.5083e-56	2285	2262	3873	3977
TSPAN5	2.60261	1.07575e-55	59	47	403	318
PCDH7	1.65691	1.27978e-55	152	178	572	591
MICB	1.08713	2.62624e-55	485	481	1133	1163
CAPN13	-1.83381	2.75114e-55	410	457	129	143
NUPR1	-1.85704	9.76466e-55	391.97	474.76	132.38	134.76
MAPT	0.79202	1.25865e-54	1026	1047	1997	2019
TNNT1	0.73592	6.30991e-54	1907	2298	4166	3664
ZNF185	0.644617	3.28004e-53	1679	1883	3094	3132
DDIT3	-1.16885	3.5644e-53	955.07	1072.74	458.29	549.68
CCDC88C	-0.702522	3.67718e-53	2070	2169	1459	1455
VAV3	-0.768494	4.87016e-53	1762	1806	1180	1163
ASPM	-0.831954	6.38119e-53	2577	2427	1485	1661
ID2	-0.619902	1.67707e-52	3198	3333	2302	2451
FZD7	1.02909	3.29946e-52	510	509	1163	1164
COL1A1	1.35062	4.79687e-52	325	270	837	863
EMC10	-0.679842	5.0112e-52	2303.44	2383.63	1708.43	1565.87
SCARA3	1.07117	5.0803e-52	441	462	1087	1036
GNPDA1	-0.806856	5.12118e-52	1648	1649	1086	1023
TOM1L1	-0.606658	6.55882e-52	2712.58	2846.68	2077.94	2006.84
PITPNC1	0.83713	1.36249e-51	877	986	1966	1757
PLAT	2.00644	1.97961e-51	86	96	429	389
MSMB	-1.87747	3.09821e-51	399	400	109	134
KRT16	1.32194	3.43093e-51	309	398	912.65	1061.95
CLSTN3	0.807377	3.59258e-51	936	1089	2068	1895
ATP2C2	-0.72011	4.09645e-51	2089	2438	1546	1526
SLCO4A1	0.978112	7.02794e-51	547	605	1244	1293
SGK1	1.36367	9.92427e-51	263	262	717	795
TIMP2	0.96195	1.05758e-50	550	628	1316	1250
TMEM94	0.641231	1.41044e-50	1876.82	1920.1	3220.48	3403.38
CACNB3	0.675832	1.76047e-50	1756	1658	3112	2993
FOXI1	3.08053	1.86292e-50	20	37	290	252
SLC16A6	-0.805089	2.57637e-50	1491	1593	975	999
IGFL4	-0.884643	5.35997e-50	1831.41	1726.8	1020.82	1136.03
TRIP11	-0.706809	7.99815e-50	2062	2196	1415	1502
PLXDC2	0.883696	8.25377e-50	680	711	1477	1395
ST8SIA6	-0.976037	8.53282e-50	1175	1122	663	644
MIA2	-0.818163	2.09701e-49	1613	1568	1008	1011
SBK1	0.872584	2.5137e-49	702	727	1510	1418
KLF13	0.877728	2.80191e-49	663	732	1454	1413
TMEM54	0.686239	3.71047e-49	1428	1391	2601	2476
HMMR	-0.738166	1.69258e-48	1666	1803	1161	1165
DPY19L1	0.935324	3.77726e-48	558	617	1252	1261
RNF150	1.22762	5.76259e-48	312	296	797	796
IL6ST	0.749064	7.79952e-48	953	1055	1900	1874
BMP5	3.49654	9.05898e-48	23	14	253	219
RIPOR3	-0.90071	1.6482e-47	1301	1284	746	803
SUCLG2	-0.927827	4.53728e-47	1517	1524	996	794
SLC6A9	-1.01202	4.62545e-47	923.27	996.29	564.82	500.14
S100A7A	1.85111	6.47129e-47	111	96	423	414
PSPH	-0.981037	7.32038e-47	941.99	992	553	543
SFN	0.6788	1.24828e-46	1936	2412	4040	3738
ZNF518A	-0.87356	1.50124e-46	1582	1501	898	985
IFITM1	0.721594	1.94547e-46	1028.4	1168.79	2040.22	2011.01
OSBPL10	0.695156	2.30714e-46	1317	1451	2658	2355
ASPH	-0.672849	3.19699e-46	1914.9	2133	1439	1400
H2AW	-0.837625	9.20645e-46	1348	1337	831	850
ELOVL2	0.822959	1.34541e-45	1359	1186	2451	2591
GEM	2.01521	1.46013e-45	77	80	350	361
KRT6C	3.99995	1.73507e-45	10.21	14.37	215.84	213.24
METTL14	-0.993508	1.89195e-45	912	968	514	542
CARHSP1	0.713311	1.9993e-45	1014.84	1100	1982.79	1894.77
TUBE1	-1.44925	2.04195e-45	532	630	210	265
ST6GALNAC6	0.714391	2.21168e-45	1007.3	1094.16	1940.11	1915.82
PLEKHA4	0.901706	2.68716e-45	565	628	1271	1222
GOSR1	-0.872691	3.45652e-45	1139.05	1187.94	705.34	716.38
GPSM1	0.652776	4.0026e-45	1286	1460	2451	2376
JAK2	0.76404	5.54748e-45	1030	997	2018	1836
ENO2	1.15536	7.6196e-45	332	453	990	964
PARP14	0.841133	2.89043e-44	671	771	1434	1454
SMPDL3A	-0.911277	4.02371e-44	1154	1183	657	733
CYP4B1	1.27345	4.80433e-44	245	256	711	645
SASH1	-0.646414	4.99149e-44	2116	2234	1635	1474
HERC5	1.88888	1.33051e-43	84	94	381	356
NOL7	-0.65291	1.33378e-43	1981.33	2235.68	1490.62	1508.17
NCAPH	-0.716422	2.2559e-43	1707	1909	1300	1161
ERLEC1	-0.688869	2.68362e-43	1700	1852	1221	1243
STUM	-1.17859	4.24767e-43	630	754	342	341
KRT17	1.07773	4.40719e-43	370	471	970	1014
UPK2	0.982185	5.94252e-43	484	461	1058	1032
CKB	0.887944	6.68119e-43	682	878	1684	1542
ABCC4	-1.56266	1.06943e-42	410	430	148	170
B4GALNT3	1.39254	1.96935e-42	181	207	599	540
WIPF1	1.29304	2.15341e-42	258	227	665	666
MTMR11	0.865254	2.624e-42	579	636	1255	1221
NDRG2	1.00926	2.66176e-42	397	450	978	929
DEGS2	0.625073	3.77984e-42	1851.79	1764.1	3266.06	2977.73
ZFAND1	-0.676052	4.00529e-42	2074	2294	1457	1599
GAB2	0.769284	4.17927e-42	850	941	1805	1610
NUF2	-0.93513	6.65826e-42	920	976	579	530
PALM	0.795416	1.12706e-41	723	753	1475	1391
FAM241A	-0.594095	1.16353e-41	3412.38	3250.92	2423.55	2517.3
STAT6	-0.790766	1.58794e-41	1345	1602	952	952
GULP1	0.966176	1.76e-41	501	477	1050	1088
HMOX1	1.37759	3.33439e-41	180	205	546	573
HCFC1R1	0.689266	5.67657e-41	1063.67	1102.19	2042.14	1866.36
MEIS3	0.659173	8.7852e-41	1100	1162	2047	1949
RAD50	-0.659023	1.74542e-40	2334.63	2196.6	1632.21	1581.19
SIL1	-0.696238	2.51214e-40	1641	1919	1242	1214
TMEM229B	0.637048	7.15971e-40	1314	1316	2384	2193
HS6ST3	-1.09811	7.16266e-40	638	721	362	348
FOXC1	1.02839	9.84321e-40	360	443	913	918
CARD9	-1.91052	1.62424e-39	333.03	284.32	98.23	86.17
ANKS6	-0.780837	1.82403e-39	1210	1297	800	832
CADPS2	0.819721	1.95011e-39	641	660	1329	1241
MANEAL	0.803901	2.22603e-39	710	690	1396	1339
ORAI2	0.649898	2.26097e-39	1077.11	1159.27	1979.77	1943.57
SLC16A7	-0.93278	2.43601e-39	841.12	909.1	522.22	503.25
KIF1A	0.850243	4.9128e-39	564	590	1184	1143
FNDC10	0.790138	5.2415e-39	678	799	1451	1405
B4GALNT1	1.24321	5.73765e-39	234	237	606	642
OTUD6B	0.586451	6.06923e-39	1612	1621	2667	2764
IRF6	0.83877	6.8491e-39	637.47	792.71	1482.51	1375.55
TIAM1	-0.643252	1.04143e-38	1675	1830	1273	1237
STAG1	-0.59817	1.31042e-38	2061.76	2107.12	1586.47	1495.34
SLC39A8	0.908781	2.19182e-38	504	498	1092	1013
PLEKHG5	0.851536	2.27709e-38	847	745	1554	1662
USP35	0.977782	2.4535e-38	420	412	910	923
C3	1.41304	3.07865e-38	156	196	501	546
DPYSL2	0.857493	4.15347e-38	551	563	1128	1130
ABLIM3	0.724356	5.20899e-38	811	841	1545	1508
IRX3	0.610504	6.20513e-38	1397.42	1359.41	2400	2309
F2R	2.5114	6.51226e-38	45	36	222	296.55
SPARC	5.20949	8.40503e-38	0	10	212	201
PLXNA4	1.4194	8.41041e-38	153	164	477	472
GALK1	0.614	1.13945e-37	1293	1310	2205	2252
KIF20B	-0.883889	1.40778e-37	973	1017	573	633
CRACR2B	-0.753556	5.4508e-37	1234	1246	841	805
DENND3	1.03729	5.60315e-37	397	350	873	844
PPM1L	-1.22441	5.70633e-37	627	552	289	276
ARID5A	1.25687	6.70018e-37	199	235	568	591
HSPG2	0.757497	7.21333e-37	749.53	893.51	1620.49	1486.88
UBE2T	-0.677405	1.4479e-36	1813	1850	1214	1348
ANKRD9	0.636708	1.62412e-36	1231.98	1196.84	2093.38	2132.04
C9orf152	-1.35571	3.08718e-36	443	429	190	191
SCD5	0.716506	3.70524e-36	972	909	1714	1746
FZD4	-0.603541	4.54951e-36	1797.29	1886.67	1351.38	1361.11
RPS6KA6	1.82479	7.09992e-36	79	80	308	323
GATA2	0.798978	7.69302e-36	615	625	1242	1172
PLCB4	-0.89013	8.41752e-36	832	954	541	536
CLGN	-2.49722	8.46998e-36	191	182	34	40
SGK3	-0.664229	1.42782e-35	1485.92	1522.89	1062.64	1060.51
CTXN1	0.914483	2.10654e-35	451	440	948	932
CAPN5	1.04607	2.26256e-35	318	317	754	714
ZBTB46	0.814449	2.38923e-35	570.85	600.01	1196.11	1107.44
ZMYM3	0.589193	2.65199e-35	1248	1332	2247	2095
ATF1	-0.657597	2.74821e-35	1638	1800	1300	1138
DEPDC1B	-0.957872	2.96919e-35	914	831	495	511
KRT15	1.0499	3.47154e-35	365	343	778	862
FBXO2	1.4635	3.88517e-35	138	152	419	475
ADAMTS1	3.0904	4.59224e-35	21	16	185	171
BMP4	0.779163	4.96076e-35	621	644	1239	1190
TCEA2	0.642663	6.17584e-35	1214	1301	2355	2039
AKT3	-0.939518	6.37303e-35	889.18	823.14	497.08	502.36
ARHGEF37	0.918149	1.27986e-34	404	435	898	876
VIM	0.974952	1.65548e-34	443	386	926	899
EHD2	1.20619	1.70764e-34	212	222	555	565
AHCYL2	-0.701889	1.7579e-34	1258	1323	915	860
CITED4	0.930737	2.71231e-34	383	426	875	850
COMMD10	-0.727063	4.10979e-34	1158	1317	849	823
PPM1E	-1.12024	4.24758e-34	826.73	681	383.91	393.27
ANAPC13	-0.596425	4.44285e-34	1781.24	1810.59	1333.1	1325.28
TM4SF1	1.65074	5.67588e-34	106	92	354	342
ARMCX2	0.666954	5.94393e-34	870	986	1696	1599
MSN	4.47382	8.89427e-34	9	4	189	143
TMEM192	-0.8253	1.04335e-33	1065	1001	664	641
TMEM121	1.10989	1.34378e-33	249	264	631	608
TRAF5	0.776627	1.63409e-33	584	625	1179	1138
MGST3	0.78658	1.74363e-33	589	598	1148	1143
MEX3A	0.825592	2.73158e-33	530	657	1212	1140
EFNB3	0.922225	4.39176e-33	557	757	1310	1469
MRPS10	-0.58762	7.5125e-33	1689	1769	1290	1284
OLFML2A	1.20052	1.37176e-32	196	264	613	568
ESF1	-0.950448	2.73198e-32	804	852	433	525
GNA14	-1.03993	2.82263e-32	583	593	331	309
PRXL2B	0.644399	3.14026e-32	938.99	947.6	1705.56	1593.6
AHDC1	0.648063	3.16773e-32	942	970	1640	1711
GPR153	0.802157	3.39727e-32	631	787	1323	1439
LIMK1	0.630226	4.51377e-32	934	1039	1764	1652
LRRFIP2	0.605279	4.578e-32	1069	1249	1980	1962
SGPP1	-0.702732	9.65032e-32	1250	1272	838	895
KRT6A	1.07156	1.00644e-31	267.61	327.51	753.81	646.67
TTK	-0.689173	1.46079e-31	1307	1365	886	967
NOS1AP	0.66564	1.77277e-31	817.18	835.11	1500.82	1430.75
SDC3	0.721939	1.84197e-31	687	825	1441	1347
RIOX2	-0.745796	1.94076e-31	1039.17	1053.93	698.9	697.54
CMTM3	1.21416	6.35134e-31	176	224	538	499
SLC35C1	-0.675436	8.5638e-31	1285	1526	982	985
ULBP1	-1.07004	9.86961e-31	514.87	586	281	305
TBKBP1	0.712707	1.11083e-30	663	686	1261	1213
ASCL1	0.697573	1.22115e-30	805	1019	1679	1626
AGR3	1.77851	1.70278e-30	90	66	286	313
TMTC1	1.31922	1.87444e-30	159	150	450	414
FBXO41	0.68556	2.37612e-30	809	790	1412	1466
STARD13	0.610602	3.54591e-30	923	983	1655	1600
CLDN1	1.19056	4.92427e-30	184	215	539	480
ERLIN2	-0.58549	5.69148e-30	1764	1795	1281	1372
CASKIN1	0.810167	7.12571e-30	512.66	571.53	1014.11	1111.97
SLC4A3	0.959849	1.49146e-29	330	319	709	704
ZC3H8	-0.919201	1.98955e-29	666	690	385	417
ZNF608	1.70818	2.0071e-29	83	79	272	320
TMEM265	1.21883	2.29277e-29	174.18	236.87	574.19	496.21
SLC35D1	-0.683512	2.82145e-29	1129	1164	788	809
OSBPL6	-0.951796	3.18568e-29	603	638	379	339
PPP1R18	0.805504	3.2081e-29	458	497	936	931
GTF2IRD2B	-0.619505	3.72875e-29	1389.97	1432.19	1007.98	1046.63
IGSF8	0.669156	3.75579e-29	708	792	1356	1311
NECAB3	0.629553	4.24029e-29	924	903	1573	1590
PGBD5	1.79341	4.62614e-29	74	67	251	297
RHBDF2	0.640476	5.2361e-29	818	939	1590	1473
ABCC9	-0.860463	5.40236e-29	714.22	739.6	462.68	433.06
FSD1	1.44003	7.54359e-29	104	155	411	375
ZNF33A	-0.598014	8.17427e-29	1445.12	1598.19	1100.54	1146.72
SEMA6B	0.89214	9.37095e-29	361	373	775	749
PHF1	0.63552	1.05854e-28	798	857	1434	1442
VLDLR	-0.967846	1.14811e-28	553	628	346	329
N4BP2	-0.663776	1.61082e-28	1213	1263	843	905
KCNK2	2.51679	2.62352e-28	20	34	184	161
FSIP2	-0.906313	2.97394e-28	1028.86	854.49	562.92	563.26
ING3	-0.930421	3.22085e-28	588	687	374	374
CBARP	0.947385	3.51307e-28	362	519	943	954
SERPINB6	-0.601909	3.89702e-28	1329	1477	1039	1028
SEMA3D	1.82064	4.85826e-28	58	64	246	236
KCTD17	0.795284	4.8888e-28	448	496	921	911
GRPEL2	-0.623923	5.26464e-28	1254	1417	965	973
GLIS2	0.644825	5.52338e-28	789	841	1497	1354
WWOX	-0.637399	5.95887e-28	1192	1266	876	891
INHBA	2.289	6.06233e-28	32	48	264	173
ARHGEF25	0.797742	7.20147e-28	440.45	497.93	923.19	900.29
KCNAB2	1.08377	7.87537e-28	217	228	545	511
BNIPL	0.650808	8.70326e-28	790	775	1375	1375
PEX11A	0.777508	9.84224e-28	470	536	960	968
E2F5	0.640746	1.01084e-27	751.77	808.7	1355.86	1365.31
FGFR1	0.601861	1.30876e-27	866	915	1524	1500
BAD	0.623106	1.42577e-27	841.51	842.17	1459.3	1442.98
SLC1A1	-1.09471	1.62785e-27	438	509	266	230
SEMA6A	-1.21972	2.17804e-27	381	405	173	204
MTSS1	-0.727899	2.72446e-27	941.78	1131	710	688.52
BOD1L1	-0.630654	4.38963e-27	1562	1454	1135	1046
BORCS7	-0.97407	4.91209e-27	573.76	548.09	323	316
CAMK2B	0.68706	5.17655e-27	635	690	1169	1217
CYP1A1	1.32723	6.10416e-27	132	142	417	352
PFKFB4	1.22866	6.89061e-27	145	191	455	425
KIAA1328	-0.679823	7.82152e-27	1086.93	1067.67	769.3	736.35
PRRT2	0.779797	8.19095e-27	614.76	541.21	1088.35	1133.95
SERTAD4	-0.867432	1.41023e-26	710	701	467	399
RAMP3	1.83705	1.88582e-26	62	52	232	224
SYNGR3	0.770293	2.12876e-26	482	546	946	1014
KRT6B	2.58654	2.29183e-26	26.17	21.12	140.35	178.09
KLC3	1.0998	2.95142e-26	207.44	267.51	620.44	516.59
CENPE	-1.734	3.48518e-26	1248	972	335	413
F7	-2.06652	3.76674e-26	169	191	36	60
F2RL1	0.936192	4.28167e-26	291	326	701	620
C9orf64	-0.625704	4.44006e-26	1139	1188	850	837
BRCA2	-0.686474	4.70898e-26	1406	1335	888	1018
TRIM29	1.21344	5.63254e-26	153	186	477	403
ECHDC1	-0.663335	6.51597e-26	1034	1158	755	792
ARHGAP29	0.634535	6.6082e-26	773	774	1322	1365
ZNF66	-0.84111	8.92172e-26	1098.01	930.05	602.99	665.43
CEACAM5	-0.982412	1.02949e-25	648	917	427	457
SERF1B	-0.924414	1.13074e-25	572.1	588.25	367.26	316.98
LIN54	-0.688346	1.23459e-25	983	986	676	691.01
COL9A3	-1.58514	2.08859e-25	264	282	79	124
PRKRA	-0.69443	2.70049e-25	901	945	637	639
LRRC10B	0.75659	2.84652e-25	454	483	895	876
MICAL1	0.690679	3.5983e-25	576	596	1053	1063
ANKRD12	-0.929146	3.79657e-25	941	757	483	516
CCNJL	1.06681	3.95739e-25	207	208	484	489
S100P	-0.80519	4.56734e-25	685	802	466	485
LRP8	0.690533	4.82196e-25	577	597	1049	1070
PBK	-0.71864	7.04059e-25	911	891	603	622
IRS2	0.710873	7.37318e-25	1013	826	1725	1649
ZNF721	-0.67721	8.48952e-25	1117	1205	753	870
LUZP1	0.647282	8.95996e-25	682	705	1273	1158
TMEM254	-0.602403	1.09969e-24	1430	1631	1061	1192
PPP1R3C	-0.651407	1.28103e-24	1035	1047	770	713
ZNF462	1.22022	1.45018e-24	177	142	423	410
HYAL2	0.592801	1.71752e-24	802	848	1445	1339
CASTOR1	1.00885	2.05489e-24	222.14	239.89	541.7	497.86
GPRIN1	0.770674	2.34411e-24	430	443	826.97	840
CEP170	0.591381	6.12316e-24	814	920	1536	1386
ACOT2	-0.688453	7.38177e-24	876.28	904.54	609.62	625.94
TUBA4A	1.34103	8.80931e-24	100.91	128.56	338.8	312.4
TSPAN12	-0.985535	9.6483e-24	458	468	275	248
UNC5B	-1.07288	9.96513e-24	394	403	207	217
AMOT	0.954299	1.01056e-23	266	252	570	553
ABRACL	-0.654994	1.17585e-23	918	1007	683	684
NUDT19	-0.698271	1.2371e-23	874	879	632	577
CDR2	0.633727	1.28552e-23	641	716.01	1217	1138.03
FBXO44	0.651817	1.30173e-23	649	633	1138	1116
DSC2	0.729304	1.42828e-23	471	486	882	893
LZTS3	1.24253	1.53807e-23	120	157	373	360
PDZD4	1.01834	1.86212e-23	217	245	493	553
SLCO3A1	0.983208	1.96476e-23	254	231	544	530
NAT14	0.645043	2.19676e-23	692	793	1239	1357
ATP7B	0.73412	2.48626e-23	678	569	1164	1160
PITPNM3	0.911044	3.17853e-23	274	284	611	563
HTR7	2.74953	3.22516e-23	17	17	145	111
AHNAK2	0.75739	3.76228e-23	612	852	1326	1436
GPX8	-1.00428	3.97309e-23	439	438	238	251
NPTXR	0.808435	4.80313e-23	394	379	737	778
CPTP	0.633555	5.66981e-23	650	654	1132	1131
PPFIBP2	-1.05816	6.84386e-23	389	395	220	201
ZFHX2	1.26279	7.17296e-23	112	145	342	348
TNS1	0.98926	8.59576e-23	257	227	566	510
UBE2L6	0.954798	9.01997e-23	237	316	587	611
LPCAT4	0.79336	1.16282e-22	355	424	774	736
C12orf75	0.629232	1.20228e-22	620	720	1181	1136
BMP1	0.757136	1.29749e-22	450	441	815	870
FBXL6	0.609073	1.31078e-22	831	800	1341.99	1441.99
PLPP6	-0.625787	1.43362e-22	1003	1019	726	740
ANKH	0.586987	1.51852e-22	748	774	1271	1286
ATP9B	-0.586104	1.7208e-22	1444.24	1446.09	1008.31	1145.12
PHLDB2	0.761939	1.91874e-22	508	444	934	874
HINT2	-0.852411	2.1004e-22	571	564.98	345.93	357.96
HCAR1	-0.829664	2.59101e-22	783.99	722	528	421
TPRG1L	0.614925	4.47279e-22	741	729	1334	1186
TMEM267	-0.787458	4.78042e-22	677	645	434	423
MXRA7	0.85732	5.47412e-22	287	363	666	650
IL17RE	0.628744	6.97574e-22	712	719	1179	1296
XYLT1	0.8561	7.00779e-22	288	351	635	658
EPHB3	0.74406	7.01783e-22	451	591	957	992
NCAPG	-0.619513	8.00732e-22	951.91	1060.5	720.06	744.8
CDCA7L	-0.729297	8.92217e-22	689.39	736.53	476.98	485.39
HES2	0.685479	1.08238e-21	591	535	1022	1005
HSPA12A	0.889174	1.27064e-21	287.93	270	580.78	576
APOLD1	-1.25336	1.48836e-21	263.37	298.07	141.29	122.02
OPHN1	-0.646349	1.55218e-21	953.92	955.33	657.11	707.57
KIF13B	-0.753265	1.64547e-21	663	707	484	425
CHI3L2	1.27473	1.83493e-21	115	116	299	327
APAF1	0.635379	2.11221e-21	568.92	660	1097	1036.98
NUMBL	0.722434	2.84834e-21	426	442	798	804
TSPEAR	2.13613	3.25171e-21	33	27	154	141
SMARCAL1	0.606553	3.80665e-21	633	746	1202	1146
PIM1	0.873857	3.90891e-21	280	335	596	664
S100A2	3.22033	4.49145e-21	7	12	100	101
CKAP2L	-0.687535	4.73624e-21	744	782	545	515
ATP6V1B1	1.32116	5.18424e-21	118.17	109.14	285.23	350.26
LCORL	-0.915572	5.73649e-21	433.09	517.5	288.94	274.2
LTB4R	-0.601869	7.06523e-21	1945.1	1649.23	1322.06	1331.18
RAB11FIP5	0.994227	7.2357e-21	203	207	485	429
LRP12	0.836555	7.74707e-21	287	362	666	630
SLC5A8	3.42328	7.89962e-21	8	8	96	96
UBL5	0.590279	8.73331e-21	701	784	1325	1176
SOCS3	0.81724	1.04903e-20	368	325	704	664
TRIP10	0.653493	1.06352e-20	510	555	934	940
RAB6C	-1.06907	1.15343e-20	371.14	344.6	187.13	195.49
PRR15	-0.828768	1.15383e-20	573	543	356	347
CNNM2	-0.665183	1.17096e-20	769.79	888.7	590.44	578.56
KATNAL1	1.02613	1.29925e-20	180	184	419	410
TGFB2	1.07558	1.30551e-20	151	178	392	384
CACNB1	1.03983	1.35045e-20	170	188	432	391
CHD5	0.731191	2.49747e-20	387	409	742.96	735
LRRC42	0.593134	2.62208e-20	634	746	1185	1142
ADGRB2	1.38409	3.13669e-20	81	92	264	242
ARHGEF19	0.677243	3.23212e-20	485	485	860	875
PNMA2	1.59947	3.58054e-20	49	87	237	222.52
GJA1	4.50217	4.50059e-20	4	3	98	88
DNAJC12	-0.944137	5.1612e-20	386	435	244	233
BCL2	0.637869	6.5217e-20	619	569	1042	1027
BDKRB2	-0.768608	7.73194e-20	600	602	383	406
WTIP	0.852848	8.87523e-20	308	275	583	596
IL27RA	0.790178	9.49172e-20	314	333	621	631
FAM189B	0.681554	1.11084e-19	443	501	886	807
ACACB	0.814452	1.11457e-19	396	336	694	747
MOSPD3	0.67449	1.14592e-19	515	559	1041	877
CDC14A	-0.612021	1.43509e-19	846	964	665	659
PI3	2.49749	1.52078e-19	15	23	140	100
MAP4K2	0.663706	1.54483e-19	468.02	557	942	874
ADRB1	2.08553	2.62988e-19	25	32	136	136
PTGES	1.02978	2.64658e-19	164	193	386	429
ZMYND10	1.69663	2.81172e-19	41	62	179	195
SDF2L1	0.760648	2.9259e-19	375	405	690	787
EMID1	0.781145	3.2347e-19	338	324	657	616
SHH	-1.09164	3.25383e-19	315	356	156	196
PYROXD1	-0.783063	3.59982e-19	624.71	570.18	391.31	385.75
DUS3L	-0.661886	3.67693e-19	830	809	620.98	539
AGTRAP	0.589483	4.21927e-19	590	665	1054	1058
NPAS3	1.5577	4.22034e-19	57	64	193	206
ECHDC2	-0.806178	4.27308e-19	518	529	324	346
CDH18	1.92	7.76863e-19	33	40	137	173
TP73	0.722788	7.85492e-19	358	425	741	704
CLEC3A	-1.39278	8.12734e-19	188	216	86	86
CREB3L1	-1.09922	9.06326e-19	321	390	217	154
SLC30A7	-0.744857	9.14791e-19	553	613	387	391
KLF7	0.911784	9.79991e-19	251	229	545	466
ZDHHC14	1.10885	1.03714e-18	124	155	338	335
IGFBP3	1.70106	1.27892e-18	215	280	731	1064
HIVEP3	0.846524	1.37753e-18	272	255	539	522
COL21A1	1.41583	1.40387e-18	82	70	225	229
C5	-0.963704	1.44459e-18	365.6	399	241.67	197
PACSIN3	0.609109	1.59826e-18	821	1137	1664	1670
KRT5	5.64262	1.75208e-18	4	0	75	148
CYP2J2	-1.05314	1.77454e-18	297	326	177	159
RPF2	-0.607125	2.04803e-18	893	1108	736	732
SEMA4F	1.08729	2.28497e-18	139	140.03	333	331
PTPN14	0.651349	2.3117e-18	502	476	878	841
ZBED3	-0.854728	2.41038e-18	522	465	301	310
PTHLH	1.88747	2.73188e-18	38	34	138	160
NBPF4	-0.931495	2.78794e-18	435.28	390.28	253.74	230.81
PLAC1	0.87494	2.79067e-18	237	248	476	519
ABCA7	0.669603	3.1248e-18	537	496	877	962
TGFBI	-0.719772	3.23013e-18	694	726	438	526
FAM83A	-0.926488	3.33093e-18	400	432	221	268
RAB6B	0.804395	3.45848e-18	264.53	321	581.84	562.27
KCNG1	-1.0029	3.5664e-18	323	335	187	180
SOAT1	-0.872495	3.79077e-18	441	428	258	273
RHOV	0.775713	4.53328e-18	295	379	647	642
HPN	-1.30357	4.99847e-18	310	240	145	105
THG1L	-0.711762	5.00033e-18	635	711	503	416
MAP9	-0.913576	5.36268e-18	387	434	225	262
SDC2	0.756767	5.87356e-18	346	335	622	666
MAP3K10	0.736583	6.11296e-18	379	492	768	853
NXN	1.00269	6.66099e-18	158	171	368	370
ELP3	-0.620009	6.81047e-18	797	807	615	553
NES	1.39831	9.88932e-18	66	85	240	206
LRRC20	0.756491	1.04335e-17	313	357	674	592
PGM5	1.22866	1.42377e-17	93	123	263	302
CBSL	-1.07344	1.4689e-17	339.53	289.1	170.82	164.11
HMGCLL1	1.04152	1.49968e-17	141	154	353	327
ZNF488	1.18398	1.55489e-17	114	106	274	285
PARP10	0.922308	1.61501e-17	183	216	421	425
C4orf46	-0.642456	1.62504e-17	677	740	503	512
ARNT2	-0.589835	1.63706e-17	799	889	621	633
DLG4	0.810316	1.79178e-17	294	282	537	593
NPY5R	2.90809	1.95295e-17	17	5	97.33	87.94
BCORL1	0.78122	2.07099e-17	313	379	731	599
FLRT3	-0.756031	2.39823e-17	492	540	341	342
EEA1	-0.661585	2.59675e-17	987	1145	663	842
SLC6A8	0.858844	2.66104e-17	224	235	484	448
MYZAP	-1.23685	3.54945e-17	205.49	235.96	104.27	105.42
FN1	0.813277	3.5696e-17	4928	5751	9502	11450
FAM72D	-0.874118	3.5718e-17	407.17	432.03	236.47	276.25
CYB5R4	-0.787962	4.10045e-17	690	567	409	407
DTWD2	-0.650954	4.7295e-17	642	737	487	495
RUSC2	0.703584	5.43159e-17	386	433	697	794
SYNDIG1	1.2653	5.612e-17	99	85	261	234
GASK1B	0.596196	5.83974e-17	555	540	963	890
SAMD15	1.10953	6.01784e-17	130	123	329	283
MMD	-1.1828	6.96536e-17	232	251	107	131
MMP2	4.23943	7.12614e-17	5	2	94	61
MTLN	-0.715822	7.68953e-17	531	564	381	365
RCAN1	0.848393	8.31703e-17	215	276.81	511	479
SH3PXD2B	0.746642	8.35803e-17	299	384	662	619
PDZK1	0.589621	8.43937e-17	546	624	947	1021
DCPS	-0.635136	1.00076e-16	696	829	581	517
SCAMP5	0.656509	1.03541e-16	423	419	771	714
MAST3	0.604932	1.12575e-16	502	501	854	853
CPA4	3.7412	1.13593e-16	2	8	78	71
ARHGAP24	1.05971	1.64032e-16	127.41	159	312.02	354.24
CDON	0.709144	1.65781e-16	322	386	666	628
LRRC3	1.14345	2.06855e-16	107	116	296	256
PAOX	1.4299	2.81189e-16	55.05	73.34	190.32	194.87
WNT9A	1.0662	3.21824e-16	134	165	312	388
COL16A1	0.974789	3.23999e-16	156	164	341	362
ST8SIA4	-0.636284	3.53221e-16	700	672	501	487
OLFM2	0.703574	4.04666e-16	393	381	769	642
SRCIN1	0.59028	4.12042e-16	610	549	971	983
DUSP2	0.635634	4.94249e-16	415	505	787	810
GPHN	-0.777292	5.18733e-16	543	478	331	336
PCBD2	-0.586439	5.77066e-16	730	765.02	561	553
RNF152	-1.7337	6.13921e-16	114	130	38	44
CD36	1.63076	6.37859e-16	45	45	172	140
AMACR	-0.629194	6.5956e-16	684.1	681	520	468
RASD1	-0.872624	7.50651e-16	378	524	278	272
ACAT2	0.620048	7.51281e-16	418.53	462.78	769.51	745.7
IL32	2.05778	7.56576e-16	20	28	113	110
GGT2	3.99671	7.58606e-16	4.01	3.76	57.72	84.57
C8orf58	0.957355	8.08522e-16	147	190.97	366	367
PIK3CD	1.32289	8.60974e-16	100	67	242	227
CDK14	1.05208	9.21054e-16	119	136	299	293
KRTDAP	1.43077	9.52372e-16	52	75	183	200
PCOLCE	1.0546	9.71906e-16	137	125	322	287
ADGRL2	2.05837	9.84515e-16	19	29	111	112
CERS1	0.947084	1.01101e-15	149.52	190.18	376.76	355.52
ATRIP	0.677402	1.02034e-15	337.71	405.52	668.74	661.29
GNAZ	1.09106	1.13445e-15	107	127	284	273
NOL4L	0.614924	1.14089e-15	470	562	842	924
DTX4	1.01135	1.15712e-15	127	180	353	339
TICAM1	0.868483	1.26019e-15	216	210	410	460
CCDC24	0.815322	1.39359e-15	318.73	272.71	535.18	630.86
CASP3	-0.743466	1.56588e-15	462	505	309	337
CNIH2	0.954523	1.65549e-15	153	181	342	381
LHFPL2	-0.585622	1.78298e-15	695	770	561	531
RAB39B	-0.979216	1.85158e-15	278	374	185	184
SP6	0.793465	2.45803e-15	227	276	509	466
KIF3C	0.615592	2.69873e-15	545	734	1171	1019
FAM133A	-2.41038	2.83861e-15	77	75	16	16
ULBP2	-0.710456	2.89772e-15	477.89	544.94	343.92	354.97
EPAS1	0.67237	3.05992e-15	380	489	736	811
KCNH2	0.802851	3.11873e-15	241	257	456	515
HS3ST3A1	1.05616	3.27881e-15	111.03	135.51	289.24	284.3
ERBB4	-0.804736	3.71222e-15	380	413	265	243
PLXNA2	0.998535	4.2795e-15	159	133	330	323
SLC35A5	-0.713958	4.5249e-15	684	733	564	403
PRR29	1.3686	4.69366e-15	58	72	198	177
TRIM9	1.70454	5.28898e-15	38	36	145	125
PBLD	-0.824714	5.35969e-15	393	375	244	241
TMEM116	-0.784932	5.68361e-15	404	449	300	254
SGO2	-0.658636	6.76581e-15	625	657	416	492
PDLIM2	0.615417	7.32874e-15	451	428.4	783	725
MLF1	0.745965	7.38898e-15	264	270	513	489
TCTN2	0.849583	7.59625e-15	185	217	420	390
MYCL	-1.01719	8.44869e-15	273	255	143	149
BOC	1.4745	8.86294e-15	54.93	58.72	153.07	201.09
DOC2A	0.607764	9.33613e-15	420.46	429.15	730.11	718.11
AUTS2	0.966726	1.09201e-14	136	151	317	311
SMARCD3	0.674961	1.12101e-14	318.4	392.58	632.79	634.95
CIR1	-0.586405	1.18111e-14	737	840	549	625
KRT75	5.42716	1.29567e-14	1	2	56	104
SLC22A15	-0.892973	1.30552e-14	298	335	191	190
KLK8	1.60476	1.48259e-14	39	44	135	148
SPATA33	0.64189	1.64822e-14	363	371	647	634
TENT5C	-0.596974	1.72755e-14	685	666	516	484
CYP24A1	1.44741	1.7736e-14	48	86	178	229
GPX3	-0.610204	1.82836e-14	696	670	480	521
FHL2	0.918943	1.98812e-14	157	162	332	343
RETREG1	0.709295	2.56305e-14	292	291	554	513
KRT14	4.22116	2.64221e-14	4	2	67.35	58.05
CEP290	-0.653434	2.82941e-14	574.35	561.16	427.99	379.98
LHX2	1.18421	3.22987e-14	84	88	231	206
LDHD	0.746385	3.49818e-14	325	269	550	566
GPX1	3.03275	3.88057e-14	6	11	51	107
SLC26A6	0.715628	3.93835e-14	270	299	508	537
H2BC4	-0.746254	4.01986e-14	479	435	298	312
TMEM256	0.594817	4.32598e-14	405	441.64	714.81	715
BRCC3	-0.647212	4.58061e-14	693	618	502	436
KRT1	3.56854	4.60032e-14	5	4	69	55
REEP1	1.36668	4.82041e-14	64	58	166	186
LRFN1	1.1171	4.93357e-14	91	110	231	257
BRSK2	0.851492	5.02781e-14	188	190	406	357
PECR	0.72001	5.07059e-14	262	300.02	546.14	489.02
JPH3	0.750442	5.41933e-14	280	247	507	486
LMCD1	0.891702	5.93372e-14	179	185	421	335
TRIM59	-0.678967	6.06681e-14	490.25	543	390.31	332.38
SAMD4A	0.607791	6.46518e-14	427	430	698	763
FAM189A2	1.1625	6.7723e-14	98	86	251	210
ZFYVE28	0.789532	7.30598e-14	215	231	414	448
DMGDH	-1.96654	7.38024e-14	101	80	26	26
TCP11L1	0.747989	7.96982e-14	267	256	528.15	456
CXCR4	-0.872598	8.20531e-14	314	310	187	194
PCP4	0.607438	9.34146e-14	420	428	776	670
TRIP6	-0.876452	1.03514e-13	348	324	228	182
CDH2	3.74365	1.05984e-13	6	2	55	65
SHFL	0.708779	1.07307e-13	303.67	277.63	523.9	540.83
DPYSL5	1.53375	1.13412e-13	49	39	144	141
HEY2	0.95587	1.16636e-13	154	134	303	322
IGDCC3	0.913767	1.18844e-13	140	177	326	342
ZSWIM4	0.767553	1.24798e-13	240	288	556	449
MOSPD2	-0.732057	1.25201e-13	415	418	280	281
COL7A1	1.64962	1.27544e-13	201	149	503	727
PIP5K1B	-1.74264	1.29763e-13	100	101	36	31
CDR2L	0.691543	1.6894e-13	473	361	778	732
SSPN	-1.96911	1.69979e-13	73	107	29	22
STX2	0.736693	2.17219e-13	256	253	506	444
MAP2	0.991593	2.20196e-13	121	122	274	267
TMEM102	0.603737	2.22128e-13	380	483	740	726
CALB2	1.97245	2.48379e-13	15	32	111	96
PTN	6.41291	2.49043e-13	0	2	65	125
AK1	0.603867	2.61495e-13	378.74	424.66	659.87	705.96
SYDE1	1.24355	2.84031e-13	80	65	191	194
IFIH1	0.626654	3.21587e-13	434	431	831	665
PPP2R5B	0.830048	3.29622e-13	191	251	402	475
MMP13	2.39028	3.67027e-13	25	11	68	143
CARNS1	1.3628	3.70402e-13	53	63	152	181
TMEM191B	1.04268	4.29366e-13	116.42	121.9	242.02	305.96
FAM83E	-0.760379	4.42015e-13	439	396	260	292
NDUFA4L2	-1.7427	4.49555e-13	102	93	30	35
SIX2	-1.23161	4.57666e-13	153	194	93	72
C8orf44-SGK3	2.24827	4.92814e-13	17.08	24.11	154.36	66.49
MOK	0.663218	5.23213e-13	353	313	579	601.81
FSTL4	0.729424	5.31932e-13	239.14	254.39	443.02	471.5
SCNN1D	0.973389	5.90628e-13	133	141	269	332
GSTP1	5.10309	6.31194e-13	2	1	49	79
SLC15A2	-0.973698	6.62964e-13	272	235	144	145
PRRT4	1.34094	7.88523e-13	67	54	156	188
PELI3	0.809374	9.41422e-13	172	226	396	383
CNNM1	-1.13273	9.52806e-13	180	220	119	85
AK6	-0.597812	1.0735e-12	650.03	705.92	563.15	439.77
PDE5A	0.691586	1.08228e-12	252	278	489	468
NAT1	0.819018	1.09862e-12	181	182	376	341
PCCA	-0.63	1.17642e-12	480.5	519.45	360.61	361.78
SMTNL2	0.895964	1.36598e-12	143	149	321	287
ITGA6	1.10782	1.39446e-12	78	125	261	228
TLE4	1.36383	1.45247e-12	59	49	165	146
SERPINE1	1.01218	1.58025e-12	118	136	332	241
RELT	0.596485	1.59596e-12	367	368	627	617
DENND6B	0.656142	1.69784e-12	321	297	540	550
RDH12	-1.68149	1.7178e-12	127	88	40	35
IL20RA	-1.24586	1.74587e-12	148	190	94	65
SEMA6C	0.765311	1.75032e-12	192	246	426	406
NRM	0.757885	1.77302e-12	197	244	412	422
SGF29	-0.591003	1.82825e-12	547	613	458	403
APOBEC3B	0.672283	2.21473e-12	291.93	313.67	590.98	489.96
TRNP1	1.132	2.22014e-12	101	76	211	224
B4GAT1	0.659114	2.22257e-12	292	390	631	572
ANO7	-1.35478	2.24305e-12	211	159	59	103
CORO2A	-0.845574	2.30969e-12	268	319	185	180
CAVIN1	1.5118	2.36892e-12	40	41	120	139
H2BU1	-1.03754	2.60882e-12	248	201	128	117
NFATC4	-0.587158	2.69162e-12	624	663	438	520
PDIK1L	-0.628936	2.77864e-12	567	518	415	371
ZNF682	-0.911088	3.52475e-12	277	247	153	159
NHS	0.818251	3.58556e-12	158	204	366	347
MAPK11	0.868754	3.70349e-12	159	149	304	325
HCAR2	-1.57335	4.43231e-12	114	98.86	34.59	45
PTGER3	0.949876	4.65703e-12	128	125	254	293
HSPA6	1.39796	4.6682e-12	73	49	147	213
MTCL1	0.703226	5.25596e-12	235	285	451	495
GALNT4	-0.615094	5.3093e-12	566.89	524.91	385.28	412.79
GABARAPL1	0.830789	5.43431e-12	195	166	387	333
PANX2	1.02614	6.42447e-12	92	107	239	215
ACSL4	4.06736	8.17478e-12	2	3	53	47
LHX1	0.777305	8.34914e-12	206	191	363	399
FAM117A	0.665891	9.94479e-12	270	279	521	454
DSG1	2.98008	1.07657e-11	5	8	43	74
FZD2	0.660878	1.09734e-11	272	293	474	525
COL8A1	4.87369	1.11661e-11	3	0	43	66
FAM72A	-0.658324	1.26505e-11	417.8	503.43	351.63	300.7
NR6A1	0.741684	1.28563e-11	217	224	453	373
CLTCL1	0.93955	1.56173e-11	107	129	257	249
PRSS2	-2.56159	1.67755e-11	57	48	12	8
TENM2	3.27711	1.85212e-11	6	3	50	51
ARPIN	-0.862868	1.8729e-11	246.52	263.92	150.65	162.6
SLC1A2	-0.678879	1.90067e-11	404	429	269	313
KCNN4	0.894651	2.18012e-11	124	198	330	338
BMPR1B	-0.931876	2.43253e-11	232	218	128	136
SEMA7A	1.03547	2.52806e-11	85	121	216	255
RHOBTB1	0.629386	2.72305e-11	299	286	511	502
PTER	-0.593443	2.80718e-11	554	539	443	368
SATB1	2.83303	2.88748e-11	5	9	48	63
RNF157	0.724465	2.89736e-11	195	247	401	415
ZNF493	-0.85911	3.07549e-11	261	251	168	148.04
KCNH3	0.976119	3.1256e-11	101	105	230	223
SPSB2	0.691499	3.17882e-11	214	255	430	417
ZSCAN18	0.651718	3.22649e-11	268.61	297.43	468.07	526.4
OPRL1	1.10626	3.27e-11	98	79	245	183
CDSN	0.617899	3.4046e-11	421	340	683	626
LTBP2	0.648893	3.40948e-11	258	299	520	457
TUBG2	0.631536	3.43654e-11	296.73	328.68	504.54	579.32
MMP1	2.62881	3.78994e-11	11	6	50	70
VDR	-0.662691	4.32487e-11	371	421	277	282
NPIPA2	-2.38598	4.49635e-11	83.57	46.32	20.04	8.31
SLC43A1	-1.18426	4.93768e-11	144	163	90	61
IGFBP7	2.21873	4.96011e-11	13.02	13.1	63.3	72.18
MYRIP	-1.02327	5.5145e-11	181	181	105	94
CADM4	0.799804	5.81667e-11	147	192	328	332
H2BC8	-0.855643	6.97794e-11	244	250	144	161
CYP27B1	-1.01265	7.10427e-11	185	192	118	91
C1R	1.56401	7.12458e-11	29	34.44	102	107
IGF2BP2	0.590412	8.14873e-11	311	408	609	601
GRIN3B	1.01377	8.22311e-11	89	112	203	251
DLX1	-0.703236	8.49048e-11	359	412	238	291
CHCHD10	0.694554	8.80215e-11	208	224	398	384
FHL3	0.942585	8.94687e-11	101	113	237	223
TMEM139	1.08244	9.2567e-11	88	74	182	202
A1BG	1.0806	9.30628e-11	85	77	178	205
PSAPL1	-1.6495	9.65409e-11	76	98	37	25
FOXO4	0.886195	9.76469e-11	151	121	299	264
MAGED4	2.12494	9.83161e-11	226.23	115.77	689.61	986.69
MAPK8IP2	0.919574	1.00437e-10	107	119	236	242
SEMA3E	-0.591991	1.05685e-10	520	484.97	361.06	385.05
PEX5L	1.37664	1.08133e-10	44	41	127	121
CHST3	1.66118	1.16437e-10	31	23	99	92
LYAR	-0.606171	1.21678e-10	440	446	339	312
PDLIM3	1.76284	1.26095e-10	21	24	84	88
COLGALT2	-2.2827	1.31525e-10	69	61	25	5
GUCY1A1	-1.36211	1.33378e-10	109	142	69	40
LRFN5	3.00373	1.35941e-10	3	8	41	60
SLITRK4	1.44255	1.43673e-10	42	34	118	113
CCNE1	0.611385	1.49829e-10	275	290	480	486
SMARCA1	0.817161	1.55941e-10	138	189	306	338
VANGL2	0.872457	1.56604e-10	132	123	275	248
INTU	0.723542	1.57562e-10	183	228	404	355
WASF1	0.612806	1.62514e-10	288	366	603	515
SYNPO2	0.674912	1.66815e-10	212	278	439	435
FLG	3.10468	1.74798e-10	2	8	51	45
RPS6KA2	-0.735329	1.79351e-10	330	305	224	203
PGM1	-1.06437	1.81049e-10	148	180	94	81
IFNAR2	0.708746	1.92803e-10	232.5	199.9	411.02	381.22
FGF11	0.697892	1.99355e-10	228	232	463	372
LDHB	2.13429	2.12541e-10	11	16	61	73
TMEM8B	0.817709	2.18412e-10	145	189.02	298.07	359.04
PLEKHO1	0.986424	2.71689e-10	92	92	216	192
WNT4	0.825311	2.75657e-10	148	145	270	311
MAST1	1.04746	2.77514e-10	82	78	179	191
WNT6	2.0994	2.79294e-10	11	17	64	70
TLR2	0.96933	2.89867e-10	117	106	285	205
GRM4	-0.604686	3.0663e-10	416	439	333	296
RGPD1	-3.6671	3.09886e-10	19.2	65.19	2.84	4.35
EPHA7	1.13798	3.38443e-10	64	69	150	178
ZBTB8A	-0.615497	3.4573e-10	410.01	430.89	331	283.02
SPATC1L	0.619398	3.45965e-10	248	285	456	460
BARX2	0.729735	3.56609e-10	203	178	354	354
H2AC20	-0.917353	3.59434e-10	210.16	205.05	112	134.06
NGEF	0.889922	3.64127e-10	103	147	255	262
CPXM1	1.46566	4.25072e-10	27	44	113	107
QPCT	-0.815148	4.7589e-10	299	246	181	166
RIMS3	0.596734	4.94264e-10	291	343	501	570
COL4A3	-1.26452	5.0662e-10	135	118	48	70
SPATA7	0.612454	5.15136e-10	293.08	278	525	453
MAGOHB	-0.588598	5.70601e-10	407	461	321	324
CDH26	1.24142	5.87022e-10	54	48	140	130
GHR	1.06647	5.93768e-10	68	84	195	161
NDUFAF2	-0.700616	6.32686e-10	291	339	217	216
SETBP1	0.636255	6.72392e-10	234	306	496	442
HUNK	0.863001	6.78116e-10	123	118	258	233
SHANK3	0.853779	7.56506e-10	130	126	284	234
COL17A1	2.14936	7.64522e-10	7	23	57	91
ZNF22	-0.872098	7.64783e-10	235	239	171	119
HAS3	1.72381	8.24838e-10	23	24	71	103.94
GID4	0.616159	8.83146e-10	267	253	445	447
ZCCHC24	0.723936	9.02045e-10	192	307	452	468
GPR176	0.858692	9.51019e-10	107	148	271	246
RCOR2	1.06962	9.59823e-10	72	69	171	161
SH2D4A	-0.616283	9.66319e-10	383	469	335	286
PARD3B	-0.914188	9.85987e-10	175	223	124	112
CA13	1.95801	1.00318e-09	18	14	79	60
HS6ST2	-0.863777	1.00972e-09	203	212	131	124
VPS37D	0.889673	1.07897e-09	151	107	282	254
HDAC9	3.73415	1.12883e-09	2	3	39	40
ARHGEF38	-1.50135	1.14146e-09	112	78	43	32
RLN2	0.845185	1.19628e-09	125	120	258	235
MDGA1	3.02389	1.23768e-09	9	1	44	47
CAB39L	-0.675298	1.25324e-09	348	328	254	220
ANPEP	2.76673	1.27173e-09	12	1	50	52
IQCC	0.770521	1.30993e-09	193	182	310	406
ITGB8	0.835741	1.40776e-09	124	123	256	238
SPAM1	3.73693	1.44151e-09	1	4	35	44
PMAIP1	0.849918	1.47539e-09	116	162	312	248
LAMC2	0.694732	1.513e-09	240	207	449	362
DPF1	1.14652	1.53735e-09	52	67	157	138
EDIL3	3.60533	1.53844e-09	0	6	37	44
HYLS1	-0.597003	1.5495e-09	427	408	298	320
KLHL13	0.834692	1.59706e-09	138	119	269	245
GUCY1A2	-2.05968	1.617e-09	45	67	18	12
MLLT11	0.738352	1.65073e-09	187	163	348	306
PRKAR2B	0.600312	1.72974e-09	287	309	462	548
UPK1A	1.01702	1.751e-09	76	85	203	162
NSRP1	-0.688816	1.83049e-09	291	355	240	208
CCDC9B	0.748674	1.89141e-09	206	158	345	340
CLIP2	1.2526	1.91436e-09	48	74	127	197
INO80C	-0.628472	1.95237e-09	336	381.79	266.96	252.09
KCNC4	0.906226	1.99403e-09	94	110	206	221
ABCA13	2.44888	2.11021e-09	8	9	66	40
KIF7	1.07621	2.17893e-09	72	72.32	195	145
LRTM2	-2.07091	2.26165e-09	47	58	12	16
GTDC1	-0.692566	2.42159e-09	297	297	215	196
AADAT	-0.760941	2.47873e-09	292	258	169	194
CBY2	-1.36204	2.68369e-09	82	111	43	41
RGS16	0.884116	3.04427e-09	110	111	255	202
PSD	0.893677	3.14878e-09	137	100	233	261
TMEM26	-0.78187	3.15027e-09	255	238	175	146
BEX2	-0.866466	3.27325e-09	180	218	126	118
ASTL	0.667876	3.27815e-09	182	228	370	358
SH3BP1	0.636088	3.38879e-09	280.72	274.47	551.81	414.74
DLX2	-1.30467	3.54949e-09	141	92	52	54
DKK3	4.3732	3.6248e-09	3	0	31.11	46
COLEC12	1.29386	3.99154e-09	41	45	134	102.37
ARHGEF40	0.65144	4.20036e-09	205.04	229	359.11	403.04
CALD1	2.36811	4.34291e-09	7	10	50	50
BEST1	-0.706417	4.41154e-09	271.19	292.29	182.29	203.73
CXCL8	1.86765	4.43653e-09	17	21	102	53
N4BP2L1	0.585115	4.44637e-09	259	331	528	461
PRSS1	-2.33586	4.98752e-09	42	45	7	12
ZNF584	0.596687	5.26232e-09	239	258	439	402
TSPAN1	-0.599697	5.46928e-09	378	369	288	264
DOCK3	-1.10125	5.59061e-09	145	123	78	62
CEMIP	-1.08423	5.59138e-09	116	157	76	68
ZNF343	0.695071	5.68163e-09	195	188.95	319	376
ADAMTSL4	1.06124	5.74809e-09	61	69	152	151
IFI16	3.74239	5.87938e-09	0	5	25	54
CDH11	1.47403	6.18319e-09	37	26	114	83
LYSMD2	-0.596236	6.68257e-09	376	366	281	268
PRSS16	-0.747514	6.71332e-09	254	268	197	151
DYRK3	1.31023	6.72101e-09	35	44	120	100
RASL10B	2.10379	7.15755e-09	19	7	52	73
PIBF1	-0.737507	7.182e-09	321	320	177	253
BMP2	3.99338	8.34641e-09	2	2	41	30
IGFL1	3.21088	8.56866e-09	3	4	45	31
DIRAS1	1.07796	8.63807e-09	66	64	174	133
OR2B6	-2.025	9.45912e-09	53	46	13	14
ANGPTL4	0.680271	1.00576e-08	177	234	342	394
CEP126	-1.1045	1.20162e-08	140	116	61	72
HSPB11	0.611623	1.38841e-08	234	222	410	370
WLS	1.18087	1.40416e-08	54	46	141	113
POSTN	6.08809	1.41793e-08	1	0	37	64
DIAPH2	-0.71786	1.56432e-08	248	277	199	158
COL1A2	6.09075	1.58171e-08	0	1	34	67
H2AC11	-0.906402	1.59088e-08	152	183	106	94
DENND5B	0.98136	1.89902e-08	90	67	171	177
ITGB2	-0.853699	2.01992e-08	167	207	124	107
SEMA4G	0.695424	2.02926e-08	148	182.39	305.25	292
ZNF483	0.677361	2.08681e-08	219	188	407	323
CES1	2.28773	2.12898e-08	5	13	46	52
SOCS1	0.865908	2.40259e-08	91	101	199	192
CHRNB1	0.726152	2.46934e-08	142	165.99	264	305
MALRD1	0.610094	2.52477e-08	280	224	445	417
METAP1D	-0.773493	2.71574e-08	200	222	133	143
PDE3B	-0.798221	2.89247e-08	214	207	153	118
SLC41A2	-0.712947	2.92951e-08	262	249	192	157
HCAR3	-1.37661	2.97031e-08	99	72.14	38.41	36
SH2B2	0.683195	3.16088e-08	155	190	333	287
APOBEC3C	1.6967	3.29391e-08	18	23	95	55
EDN1	-0.794217	3.30328e-08	190	276	157	143
MERTK	0.965876	3.90689e-08	66	79	159	158
RRAGD	0.686337	3.91706e-08	147	202	324	304
AKR1B1	2.16694	3.98956e-08	7	15	39	71
FCGR1B	-1.49609	4.06171e-08	59	87.51	26	32
BBOF1	0.679903	4.25417e-08	161	167.34	312.43	276.25
COL6A3	1.25452	4.62424e-08	33	47	117	96
PCDHGA5	-1.00056	4.65525e-08	143.13	146.59	65	96.65
C12orf60	2.34889	5.0469e-08	8	8	57	34
ITPRIP	-0.859244	5.48312e-08	170	166	110	97
BDH2	0.631889	5.49648e-08	187	195	318.67	342.53
RTEL1-TNFRSF6B	0.718784	5.6731e-08	232.24	179.47	327.39	430.93
PPARA	0.688727	6.24151e-08	169	151	281	296
PLEKHO2	0.7711	6.26334e-08	141	117	266	227
RPH3AL	-0.630123	6.43358e-08	268	329	220	211
KCNIP3	1.02598	6.4901e-08	85	68	141	208
CATSPERB	-2.1966	6.82078e-08	36	43	8	11
KPTN	0.667682	7.33457e-08	175	161	291	306
KIRREL1	3.7897	7.58436e-08	3	1	33	29
GPR137C	0.609431	7.74408e-08	291	249	408	514
RAPGEF3	-0.731368	8.26795e-08	279	231	156	188
SUSD1	-0.600027	8.69952e-08	291	368	244	242
B3GNT5	1.01308	8.83834e-08	59.3	72.54	169.74	128
TRPV6	-2.15083	8.85834e-08	41	38	10	10
OASL	0.810039	9.41859e-08	104	112	194	229
GSC	0.757717	1.15058e-07	114	133	218	249
EVPLL	0.874662	1.15674e-07	84	85	172	175
PLEKHG4B	0.771226	1.16731e-07	122	109	223	218.54
DUS4L-BCAP29	-0.77433	1.17646e-07	250.45	260.62	129.94	203.61
NFE2	1.54847	1.21739e-07	25	18	72	70
COL6A1	0.62171	1.21888e-07	239	192	358	385
KLHDC9	0.710023	1.27901e-07	160	146	253	307
VAT1L	-1.67373	1.33562e-07	57	55	25	14
REEP2	1.26287	1.49786e-07	37	33	92	96
OTUB2	0.710159	1.49893e-07	131.21	154.78	286.66	236.45
AARSD1	-0.6135	1.53198e-07	264.5	319	219.69	206.94
STK31	-1.18682	1.60485e-07	81	101	45	44
H2BC7	-1.36954	1.65234e-07	66	77	30	32
MTARC2	-0.899713	1.70598e-07	173	147	83	109
ABI3BP	3.95821	1.83402e-07	2	1	29	29
SEC11C	-0.647325	2.04894e-07	304	297	184	245
PCDH8	-0.989803	2.10149e-07	111	127	69	65
RIMS2	0.750625	2.14087e-07	120	113	217	222
KLHDC8B	0.976279	2.20987e-07	73	58	139	150
ALPP	3.03913	2.28769e-07	1	6	44	23
LIPH	-0.713902	2.47637e-07	275	224	191	150
ADAMTSL5	0.621111	2.55143e-07	163	189	308	297
LYSMD1	0.747278	2.59578e-07	112	179	297	249
SMIM1	0.915598	2.60045e-07	69	82	178	141
MAPKBP1	0.65344	2.60745e-07	214	160	333	326
CCDC183	0.747423	2.69294e-07	116.21	130.99	210.33	253.78
C20orf96	0.757503	2.69799e-07	102	122	214	209
PLAUR	1.10226	2.75936e-07	38	61	114	124
FMNL2	0.59021	2.81979e-07	215	303	484	387
GOLGA6L4	0.669456	2.86612e-07	136.98	173.79	264.92	286.86
OSCP1	0.703759	2.90921e-07	135	128	241	239
RAB34	3.15787	2.94342e-07	4	2	31	29
ETV5	-0.85919	3.38311e-07	135	160	94	88
RELN	3.89362	3.60457e-07	1	2	25	30
SERPINE2	1.76606	3.60951e-07	15	15	45	69
CCN5	0.588442	3.84331e-07	205	193	355	315
PLA2R1	0.734303	4.39803e-07	118	128	256	202
MAFF	0.616795	4.41423e-07	169.9	173	306.96	281
KCNMA1	0.764736	4.43175e-07	95	150	242	223
SYNPO	0.63189	4.47169e-07	184	164	326	278
KRT79	1.604	4.58026e-07	11	28	72	61
UGT1A6	0.639421	4.58125e-07	166.07	171.7	270.16	318.7
PDK4	0.787605	4.59923e-07	113	99	228	182
SEPTIN6	2.33931	4.64667e-07	5	8	34	41
SNCAIP	-1.29969	4.75102e-07	82	67	38	30
APOE	0.588024	4.80724e-07	177	230	334	350
TENM4	1.28652	4.84635e-07	28	33	89	78
CDCP1	2.92291	5.00128e-07	1	6	31	31
TCF7L1	0.841463	5.053e-07	98	78	184	169
PPP1R14C	-1.13449	5.61208e-07	85	90	45	44
SLC2A3	1.93678	5.80317e-07	10	11.47	45.3	46
ANK2	-1.26382	6.6718e-07	69	77	36	32
PDPN	4.64656	6.88371e-07	0	2	34	22
LYN	-0.738138	7.47809e-07	170	214	141	116
SOX9	0.754388	7.96273e-07	115	124	264	188
COLEC10	1.33123	8.0672e-07	24	33	94	67
CGA	2.17335	8.08949e-07	7	8	38	39
ADAMTSL1	-1.27371	8.16618e-07	79	66	33	34
VTCN1	0.735799	8.34436e-07	98	132	224	204
CAMKK1	0.721827	8.63886e-07	115	114	224	199
CFAP298-TCP10L	-0.638186	8.67311e-07	271.64	351.17	265.36	182.15
BPGM	0.688656	8.74011e-07	118	148	258	221
SLCO2A1	-1.71726	8.77979e-07	64	39	23	12
EFCC1	-2.84931	8.81559e-07	31	20	5	3
SYNJ2BP-COX16	1.14032	9.12258e-07	71.35	32.47	133.34	123.25
MXRA8	0.794968	1.07355e-06	84	95	182	166
MYEOV	0.795303	1.25014e-06	90	95	201	159
FAM200B	-0.587099	1.25804e-06	342	279	222	241
ITGB3	3.79438	1.34218e-06	3	0.41	34	17.77
ANOS1	-1.10817	1.36003e-06	77	104	54	40
ZNF775	0.783448	1.41347e-06	93	88	178	171
SAPCD1	-4.58122	1.45324e-06	23.55	19	1.66	0
B3GNT8	1.04586	1.45707e-06	53	51	98	142
NPHP1	0.811545	1.47207e-06	82	84	170	156
CFAP92	-0.756136	1.51506e-06	149.02	189.96	110.45	113.95
IQCD	0.755526	1.53604e-06	95	103	201	173
CNGB3	-1.39455	1.67497e-06	55	61	24	25
LIPG	2.25683	1.6891e-06	8	5	31	40
ADAMTS18	-1.94224	1.70533e-06	43	32	14	8
SHISA4	0.647073	1.74646e-06	132	142	250	230
NPIPB9	-0.827859	1.85614e-06	158.81	143.44	111.93	78.72
TMPRSS6	0.986342	1.86766e-06	58	49	111	127
PRUNE2	0.979454	1.86932e-06	56	50	121	113
TTC34	1.24654	1.88632e-06	26	33	78	79
PDLIM4	3.74989	1.91158e-06	1	2	17	33
PSTPIP2	0.628378	1.93095e-06	141	157	277	238
TGFBR3	0.961013	1.94402e-06	51	58	121	117
AGMAT	-0.794999	2.04434e-06	133	168	93	101
MCTS2P	-0.977979	2.07671e-06	94	123	71	52
RAB43	0.869479	2.07804e-06	418.85	665.4	1005.01	1200.23
RAI2	1.37275	2.11656e-06	27	21	79	60
H2BC18	-0.591533	2.18041e-06	241.11	251.26	192.38	173.24
CCDC122	-0.632195	2.23587e-06	220.65	228.64	149.85	175.14
CCDC18	-0.643467	2.23702e-06	227	211.47	168.52	145.35
CTF1	-1.51573	2.24148e-06	48	59	28	14
ELOVL4	-0.817687	2.28938e-06	151	132	88	92
GJB7	-0.965643	2.29466e-06	91	122	61	61
RND1	-0.726429	2.30048e-06	165	178	108	124
LIMD2	0.763971	2.39394e-06	117.43	91.2	219.9	176.11
WNT10B	1.40524	2.42305e-06	20	26	56	80
TRIL	-0.813294	2.64238e-06	124	158	94	85
ONECUT1	-0.760205	2.74397e-06	162	158	95	116
KBTBD11	0.853184	2.81529e-06	76	68	157	134
NTNG1	1.78819	2.827e-06	9	14	44	46
HTRA1	0.712564	2.85137e-06	103	118	187	218
NECTIN3	2.08842	2.86602e-06	5	11	44	32
MT1X	-0.937228	2.86984e-06	104	117	75	54
ZNF85	-0.591746	2.89967e-06	257	287	176	227
YAP1	3.18255	3.16389e-06	2214	2412	20101	21899
EPHA10	0.687713	3.3211e-06	150	110	232	237
SLC35E4	0.894415	3.47331e-06	54	75.36	144.92	123.74
NTF4	0.685882	3.48584e-06	104.5	123.03	202	207.58
EML5	-0.629041	3.61577e-06	225.97	211.27	170.92	145.8
MAF	0.919382	3.86961e-06	50	67	130	118
C17orf97	0.762016	3.92097e-06	88	88	173	161
RND2	1.27078	4.01623e-06	30	24	80	66
ALDOC	1.01272	4.08307e-06	156	288	500	497
GALNT18	-0.746846	4.10958e-06	141	168	100	106
MACROD2	-0.719065	4.20753e-06	164	171	127	101
SEC14L2	0.636425	4.54758e-06	162	170	242	334.68
SNRPN	2.65632	4.78184e-06	7	1	28.65	28
NAV1	0.780733	4.92341e-06	83	80	157	157
P3H2	3.42997	4.9338e-06	1	3	15	33
AOX1	-1.16246	5.22749e-06	70	70	37	33
DDX60L	0.711421	5.23976e-06	96	106	196	174
H2BC17	-1.28915	5.45876e-06	56	62	28	26
C2orf72	0.908371	5.5818e-06	51	66	116	130
EFNA5	1.13147	5.72061e-06	44	29	82	98
MCAM	2.51538	5.73371e-06	7	2	38	22
PLAG1	1.43903	5.78077e-06	17	23	73	48
CCDC74B	0.675161	5.99858e-06	126.99	110.61	199.11	225.92
ITGA1	-1.73497	6.00418e-06	39	36	12	13.01
RTN4R	0.59488	6.03998e-06	144	152	246	254
SYN1	1.91481	6.22075e-06	10	8	39	37
MPP3	0.638445	6.44853e-06	145	124	223	246
FGF12	-0.721482	6.45722e-06	153	162	117	97
ELFN2	1.02699	6.74476e-06	45	42	113	86
CCDC88B	1.34714	6.91722e-06	27	18	71	58
F3	1.04434	6.97727e-06	41	41	105	84
FGF2	5.00848	7.34508e-06	0	1.03	28.47	19.65
PCDHGA4	-0.704029	7.59826e-06	176.28	192.61	152.09	101.04
RNLS	-0.720137	7.67268e-06	150	155	102	105
LRRN1	-0.604151	7.70159e-06	217	223	180	144
MGAT3	1.15793	7.84028e-06	34	31	95	68
CCM2L	0.690579	7.88601e-06	95	113	194	181
CACNA2D4	-1.92248	7.97612e-06	38	27	10	9
SPTBN4	0.768626	8.00929e-06	75	86	156	151
GDPD5	0.736692	8.22999e-06	81	99	175	160
MUC5AC	-0.58843	8.25429e-06	217	236	185	152
TUBB8B	0.651064	8.25608e-06	136.29	143.53	209.05	282.04
ACOT1	-0.755105	8.55658e-06	146.72	155.46	85.38	115.06
HMGA2	3.56229	8.68663e-06	2	1	15	29
CHGA	0.694919	8.9114e-06	103	99	190	176
TRIM7	0.801012	9.06662e-06	81	68	144	147
TTBK2	0.596625	9.5127e-06	135	206	280	296
CCDC85A	0.676334	1.0124e-05	111	110	219	177
MTHFD2L	-1.17676	1.04779e-05	62	66	32	31
GFPT2	0.645017	1.06694e-05	109	124	207	201
GFRA3	-0.993676	1.06815e-05	98	82	58	43
ACTL8	-3.33466	1.12166e-05	19	17	3	1
DAB2	0.89728	1.14472e-05	58	52	114	115
TMEFF1	1.53486	1.16321e-05	9.01	26.77	46.83	68.62
PGLYRP4	1.00554	1.19375e-05	48	38	92	101
C1QTNF9B	-1.31577	1.22255e-05	64.94	54	18	35
CDH13	-0.716683	1.25464e-05	137	159	99	102
SH2D3C	1.13298	1.25951e-05	42	26	92	75
CCDC102A	0.593724	1.29254e-05	146	146	272	221
SPOCK1	-0.643633	1.35482e-05	169	196	122	139
THBD	-0.626437	1.37468e-05	173	239	149	149
VCAN	1.676	1.41115e-05	20	7	39	59
IL17RD	0.766399	1.44032e-05	67	93	152	152
CSF1	0.996665	1.51817e-05	39	44	99	87
ASPHD1	0.755201	1.55554e-05	76	83	143	157.61
DLX3	-0.653752	1.58445e-05	160	199	140	115
PRPH	0.597712	1.61381e-05	128	160	268	219
PEX12	-0.615956	1.63809e-05	183	192	143	131
CFAP91	2.51771	1.70442e-05	1	7.91	35	20.05
PPARG	-0.843271	1.71547e-05	107	111	76	60
C2CD4C	0.59271	1.76218e-05	151	174	235	313
LAMB3	0.60775	1.80988e-05	120	139	237	205
H2BC11	-0.720574	1.81367e-05	161	162	89	130
NBPF6	-0.864136	1.92741e-05	94.72	108.72	67.26	58.19
INHBC	-1.77907	1.92981e-05	35	30	12	9
TET1	0.620791	1.94464e-05	108	151	219	226
ABCA1	-0.797694	1.99321e-05	112	136	69	90
TPK1	-1.1928	2.00524e-05	53	68	34	25
RAPGEF4	1.12302	2.02582e-05	35	33	103	63
USP51	-0.903753	2.06303e-05	99	97	69	48
TOX2	0.835504	2.11188e-05	57	84	120	161
ARHGEF6	-1.02087	2.11193e-05	72	84	50	36
GJB2	0.660117	2.12696e-05	97	109	183	181
IQCG	0.807618	2.20845e-05	69	64	142	119
SLC38A3	1.07554	2.23681e-05	35	36	70	98
SLC8A1	-0.66668	2.36872e-05	174	152	117	113
GSG1L	1.26913	2.38364e-05	18	27	59	63
AAMDC	0.686932	2.48625e-05	88	99	179	158
NCR3LG1	-0.931042	2.51563e-05	80	94	50	52
ZBTB8B	1.11399	2.52248e-05	33.9	27.11	73.91	74.56
HMX3	-2.8023	2.52669e-05	21	16	3	3
UGT3A2	-1.02498	2.57587e-05	69	80	37	45
SEC31B	-0.630165	2.61985e-05	184.26	180.93	118.03	146.29
EGR2	0.961581	2.63456e-05	43	42	98	88
FST	-2.52703	2.65748e-05	17	24	3	5
COL3A1	0.758901	2.74359e-05	73	80	131	159
CRACR2A	-0.598007	2.76748e-05	256	202	189	150
UGT1A7	0.991719	2.80825e-05	43.26	38.89	104.09	78.77
PDGFC	3.15669	2.88197e-05	3	1	21	19
LTB	0.996434	2.94662e-05	38	40	82	92
C1QL1	1.01775	2.95351e-05	32	44	94	78
GABBR2	-1.20575	3.03241e-05	70	49	26	32
MAG	-1.4313	3.20214e-05	37	48	16	19
GGN	1.3897	3.23668e-05	13	22	50	53
GALNT14	-1.20132	3.29285e-05	65	71	19	47
MORN3	0.852818	3.34075e-05	50	62	107	119
SHF	0.805421	3.43204e-05	55	73	131	119
FAM149A	-0.831598	3.64229e-05	91	115	65	64
DLGAP3	1.38185	3.6503e-05	16	25	41	79
EFNA2	1.7365	3.73609e-05	8	11	37	35
DISP2	0.673699	3.78759e-05	95.01	91	164.02	168
RIMKLA	0.936077	3.80357e-05	35	58	102	97
CAPN12	1.11533	3.81356e-05	39.46	23.41	76.85	73.81
SCIN	2.09146	3.84039e-05	7	5	33	24
SERF1A	3.81082	3.87871e-05	2.9	56.75	445.74	480.02
TYRP1	-0.613403	3.92413e-05	167	180	136	118
HSD17B11	-0.87224	4.03422e-05	83	107	63	53
STING1	1.45011	4.16423e-05	20	11	47	49
PTPRCAP	1.11668	4.20405e-05	28.48	31.66	61.14	84.28
ZBTB47	0.70649	4.25391e-05	86	79	153	149
TBXAS1	2.81475	4.26739e-05	2	3	26	16
PCDHGA3	-0.827884	4.27415e-05	96.74	126.11	58	81.87
ZNF93	-0.607769	4.28034e-05	171	175	126.04	128
RAC2	4.64401	4.50492e-05	1	0	18	19
CALML4	-0.765341	4.57492e-05	160.9	115.47	81.46	101.49
TMEM37	1.21048	4.59187e-05	18	31	57	70
MSRA	-0.727836	4.6801e-05	114	146	82	93
IL2RB	0.726346	4.90616e-05	71	80	144	136
FCGRT	-2.04568	5.21561e-05	19	30	7	6
AZGP1	-1.48938	5.24245e-05	34	50	10	23
KLK7	1.83863	5.47123e-05	7	9	35	29
PCOLCE2	1.76504	5.54199e-05	9	10	25	48
IL7R	2.40876	5.67277e-05	2	6	20	27
BMPER	1.55618	5.68091e-05	14	11	34	49
KCND3	-0.888634	5.79175e-05	74	117	62	53
OAF	0.797717	5.82741e-05	57	109	138	183
CASP4	0.658789	6.05409e-05	112	93	204	159
MGAT5B	0.998395	6.14982e-05	47	30	95	78
ANKDD1B	-3.15599	6.41559e-05	10	22	3	1
LIFR	0.734964	6.4949e-05	124	72	169	197
WDFY4	1.13923	6.55733e-05	22	30	67	61
ZNF441	-0.942316	6.59973e-05	88	73	41	53
CPNE4	-1.58157	6.91662e-05	40	29	16	10
CYS1	-1.26725	6.93021e-05	43	50	20	23
C2orf50	0.799996	7.05866e-05	60	58	124	106
HTR1D	1.19026	7.12341e-05	22	27	77	49
KLB	-0.944663	7.12796e-05	90	71	54	40
DUSP18	0.592952	7.16613e-05	113	116.64	188.08	200.26
DUSP9	1.08452	7.33843e-05	38	24	66	81
FN3K	0.767344	7.40908e-05	80	58	139	124
RCN3	1.68018	7.46825e-05	10	9	34	35
ATP6V1E2	-0.880903	7.90054e-05	75	103	61	47
DEPDC4	-0.809238	7.93982e-05	101	96	58	68
NT5M	0.882194	8.10381e-05	62	45	133	89
ADAMTS6	3.89379	8.14406e-05	2	0	15	18
HOXC4	0.780857	8.26688e-05	54.2	70.03	113.67	123.66
IGFBP6	1.35698	8.56076e-05	12	31	42	81
LRRC4C	2.5198	8.62049e-05	5	2	35	12
PDZD2	0.663958	8.71852e-05	88	85	155	152
SLX1B	-2.59207	8.93849e-05	106.79	28.27	8.34	16.83
ARSB	-0.651906	9.13036e-05	131	153	96	106
NANOS1	0.756851	9.93872e-05	71	59	123	123
RNF125	-0.806459	0.000100492	93	106	54	73
C1orf53	-0.742355	0.00010129	151	120	112	70
PTPRB	-1.57852	0.000103087	35	29	11	13
PLA2G2F	2.30199	0.000105576	1	8	35	16
TTC21A	0.713629	0.000106148	66	78	133	131
PERCC1	-1.92172	0.000107072	27	25	3	12
AVEN	-0.588474	0.000108559	159	174	134	114
HTR1E	0.814811	0.000112081	52	53	108	99
FAT4	-1.23583	0.000114121	41	50	21	22
AADACL2	3.8351	0.000115091	2	0	14	18
MESP1	1.11371	0.000118603	37	19	67	69
SLC14A1	1.63139	0.000120449	9	11	40	29
FAM184A	0.646387	0.000122939	88	93	147	170
MCHR2	-1.70107	0.000123857	30	28	14	6
SLC9A4	0.817442	0.000124615	43.98	77.83	135.33	105.44
GSAP	-0.676538	0.000126411	135	121	89	90
CD22	-1.1457	0.000131388	53	52	33	20
PXDC1	0.819763	0.000131671	53	51	95	110
DCX	2.98848	0.000135371	0	4	17	18
ART4	3.80188	0.000139334	2	0	18	13
KAAG1	0.900164	0.000145595	46.85	46.69	75.55	119.83
HPGD	-1.84932	0.000146331	24	25	10	5
DPYD	0.609636	0.000147178	87	118	176	174
TMEM169	1.02368	0.00014859	32	35	96	57
C1orf116	1.24797	0.000148979	25	17	71	41
SPEF1	1.3198	0.000153786	12	32	41	81
MSC	4.42232	0.000153944	0	1	22	10
FAM229B	1.74863	0.000155807	3	15	37	30
MAGEA2B	3.80931	0.000160988	0	2	21	10.09
COMMD3-BMI1	-3.94443	0.000168117	13.07	61.69	0	5.14
PAK6	1.53709	0.000173331	10	12	32	39
GPR158	0.594387	0.00017773	97	104	172	168
EFS	-1.03406	0.000179115	46	90	39	35
C10orf82	1.1766	0.00018323	20	27	44	75
TMEM52	0.912793	0.000185577	32	46	81	83
ENKD1	1.39066	0.000186441	12	16	38	44
DQX1	0.74247	0.000188493	69	61	108	135
PLEKHF1	1.00916	0.000194378	26	38	84	60
ADAMTS15	-0.967617	0.000195011	76	60	46	32
UQCRHL	-1.3462	0.000196402	50.2	30.15	18.09	17.11
MCMDC2	-0.929027	0.000199303	69	90	33	60
ADAM12	2.93237	0.000202734	0	4	18	16
SERPINA4	-1.5613	0.000209754	37	24	13	10
GATC	3.83751	0.000211898	0	1.74	26.05	5.96
S1PR5	0.651275	0.000219619	72	106	145	167
MAPK12	0.737295	0.000225573	57	65	108	119
TGFB1I1	0.958686	0.000233806	36	35	94	61
DSEL	1.97606	0.000240323	8	3	22	28
CXCL17	-1.29182	0.000240385	36	41	20	15
TCF4	3.72067	0.000252718	0	2	10	19
ATP10D	2.13332	0.000252819	6	3	30	16
ADGRD1	-0.921117	0.000254432	66	69	46	34
ZNF570	0.602173	0.000255451	97	100	188	147
FUT3	-1.02409	0.000256335	62.71	74.97	54	22
MARCHF3	-0.81176	0.000258427	77	88	56	49
GRIK4	1.45087	0.000261577	12	13	29	48
HPSE	0.765044	0.00027666	55	54	113	95
SERPINB9	-1.51356	0.000280367	30.07	31.23	7.98	16.18
NTRK3	3.06645	0.000284704	3	0	13	18
AKR1B10	0.622111	0.000285164	75	112	169	153
SYT13	-2.03361	0.000292849	15	29	10	2
CCDC92B	1.42076	0.000299784	13	13	49	29
THEMIS2	0.921996	0.000312037	40	40	64	105
MAML2	1.0833	0.000313912	33	18	58	64
TRIM6	-1.9829	0.000315583	20	20	7	4
RNF183	-0.912843	0.000316787	54	98	47	43
NEK9	0.958895	0.000321773	24	43	71	75
HRK	0.692977	0.000326959	61	76	114	134
FYB2	1.29529	0.000330697	20	12	39	49
SKAP1	-1.30249	0.000349613	41	32	18	15
GPR35	0.736764	0.000353274	69.59	58	101	137.79
TMEM255B	1.15079	0.0003541	37	14	53	75
RCBTB2	-1.10257	0.000356399	38	70	23	33
SNTA1	0.702756	0.000360527	61	65	111	118
CACNA1C	-1.65262	0.000360973	30	26	16	4
GSDMD	2.42498	0.000368195	2	4	20	16
DMP1	0.810832	0.000370194	47	46	103	80
GGTLC3	4.81848	0.000374831	0	0.73	14.89	7.81
MUC16	0.608524	0.000375752	82	137	209	164
GRID2IP	0.765263	0.000378442	46	59	95	105
ZNF415	-1.63149	0.000388599	31	22	13	6
RIMBP3B	0.984571	0.000395851	25.55	37.43	83.54	55.07
CFAP69	0.905446	0.000395992	43	33	67	92
CX3CL1	3.00215	0.000404853	3	0	15	15
RMDN2	-0.921141	0.000411417	61	64	33	41
NHLRC4	2.25548	0.000413614	5	2	24	15
VEPH1	0.600445	0.000442792	87	88	142	155
CLMP	1.5482	0.000456499	12	7	27	36
LRRC8C	1.01733	0.000461952	20	34	62	60
LKAAEAR1	1.70066	0.000481756	11	4	31	25
ROS1	4.11962	0.000505012	1	0	15	11
SPDYE10	-1.22557	0.000515253	43.49	45.47	11.24	30.59
RASL10A	0.991406	0.000524355	24	30	61	59
SLC1A3	2.41445	0.000529186	5	1	23	13
MAMSTR	1.40552	0.000530612	18	7	34	41
ZNF98	-0.862024	0.000541236	84.15	61.89	39.05	51.34
SPSB4	1.78288	0.000552598	5	8	33	18
VGLL3	3.53362	0.000556375	2	0	13	13
GNAO1	1.12819	0.000565122	23	17	53	45
SH3BGR	-0.707785	0.00056777	87.97	98.2	63.23	64.16
H3C12	-1.5438	0.000589191	34	21	14	7
PIWIL4	1.10418	0.000590839	30.27	15	50.4	58.64
TNFRSF10D	4.08537	0.000595251	1	0	10	15
FCGBP	-1.13129	0.000600597	51	39	17	29
NDUFA7	-0.814955	0.000607565	348.13	326.44	278.89	150.5
CHRNB4	-0.924454	0.000614147	58	57	34	34
PTGS2	2.47921	0.00062252	4	1	13	20
MPIG6B	0.871353	0.000628384	37	37	65	86
H2BC13	-1.54473	0.000630664	30	22	12	8
GRIK2	-1.33718	0.000633519	28	35	13	15
TSPAN10	0.99553	0.000638964	27	25	55	61
NMNAT2	-0.700108	0.000646889	87	99	64	64
SPRY3	-0.629237	0.00064868	124	108	87	81
SERPINB5	0.801418	0.000656048	36	51	85	85
DMD	0.770153	0.00066352	44	50	97	82
PCDHB4	-0.687576	0.000666633	110.18	90.92	65.88	74.14
ZNF569	0.767828	0.000669248	55	44	85	104
PRKN	-2.16084	0.000673285	14	18	5	3
RAB6D	-0.933509	0.000703957	64.16	56.67	26.9	43.68
SPRED3	0.635999	0.000712275	72	71	134	115
C11orf45	0.996174	0.000719297	17	43	70	63
SCNN1G	1.07976	0.000725605	22	20	47	52
UPP1	1.16001	0.000736795	16	23	36	62
TYMP	0.636989	0.000755037	65.86	74.86	129.85	114.54
SEMA3A	2.87567	0.000771012	1	2	14	13
TCF24	-0.940265	0.000790124	79	46	35	38
GALNTL6	-1.41414	0.000796972	22	35	12	12
FAAH2	-0.600892	0.000800297	112	124	87	87
TRIM47	1.18356	0.000806656	8	38	56	60
NAV3	4.007	0.000812616	1	0	10	14
PRR9	2.42749	0.000822006	1	4	17	15
ADAM19	1.30405	0.000823767	16	12	29	48
NRGN	0.627596	0.000843763	66	76	127	118
RGPD3	-1.14083	0.000867902	38.55	47.92	31.21	12.53
ZNF727	-1.99861	0.000898013	16	17	5	4
TMEM178A	-0.602414	0.000906969	108	127	94	79
GP2	-2.50915	0.000920877	7	20	2	3
MIOX	-2.19012	0.000927492	12	18	3	4
BCAT1	-1.08492	0.00094013	72	47	48	15
GPR155	0.757175	0.000956642	51	46	79	105
TSNAXIP1	0.873986	0.000967553	63.05	26	85	99
SDCBP2	0.718712	0.000990087	45	58	93	97
MFSD13A	0.594147	0.00100168	69	100	134	151
GTF2IRD2	-0.750654	0.00100323	126.62	71.52	68.59	63.74
LRRC46	0.616527	0.00102736	89	72	160	117
HOXC5	0.984882	0.00105664	42.49	17.03	67	65
H2BC6	-0.746871	0.00108302	127	79	85	53
IFIT3	1.10583	0.00109252	17	21	39.01	52
NPIPA3	0.610146	0.00110449	65.28	113.59	140.05	164.46
C22orf23	0.802439	0.00110584	37	45	93	67
XDH	3.41434	0.00110594	2	0	16	8
MSANTD3-TMEFF1	-1.04865	0.00110828	47.99	39.23	27.17	20.38
CCDC192	-2.73678	0.00114117	6	18	2	2
C9orf72	-0.58562	0.00114495	108	142	85	101
HSD11B1L	0.7444	0.00116604	40	57	82	100
CACNB2	-0.869007	0.0011787	75	54	32	47
METTL27	0.619522	0.00117955	67	70	117	119
ZNF286A-TBC1D26	1.07109	0.0011967	14.52	25.91	45.89	49.24
SLC2A14	0.715496	0.00119831	45	72.53	90.7	125
SHISAL1	2.10144	0.00121852	5	2	20	15
HS3ST5	-1.51154	0.0012248	36	18	15	6
VN1R1	-1.19184	0.0012371	39	30	15	19
LHFPL6	0.777325	0.00125159	43	39	80	77
VWA5A	1.03204	0.00126446	15	32	62	46
SCGB2B2	-0.753535	0.001266	63	91	54	48
CDC42EP2	0.754953	0.0012716	91.21	47.83	167.54	97.3
GDF7	2.39471	0.00127362	1	4	21	10
HOXB6	-2.43902	0.0012769	9	17	1	4
C1orf105	-2.89369	0.00128986	14	8	3	0
ZNF846	0.667874	0.00129268	83.33	56.23	106.31	142.32
SOX8	0.683816	0.00129368	64	49	105	99
CASP1	2.6137	0.00129472	1	3	15	12
CYP2E1	0.766881	0.00129841	44	40	81	79
PRR22	-0.717592	0.00134984	84	85	70.32	45
SSTR5	-0.665585	0.00135134	94	87	67	61
FLT3LG	1.11921	0.00135139	10.84	27	48	44
OVOL2	-0.588837	0.00135538	131	112	103	78
TMOD1	0.91193	0.00135709	21.86	37.39	68.76	56.1
SMCO3	2.00565	0.00136237	5	3	18	18
COLCA2	1.71302	0.00136431	6	6	21	23
ZC4H2	0.852451	0.00140203	34	31	63	69
WNT5B	-1.07605	0.00144162	40	45	31	14
SMAD9	-0.806561	0.0014878	112	58	61	48
B3GNT4	0.586115	0.00148917	89.24	80.57	168.68	116.69
IL11	0.633863	0.0015394	70	60	124	102
NRTN	0.780742	0.00154619	34	47	71	85
FOXD4L5	-1.41056	0.0015618	37.61	19.03	16.07	8.41
NCBP2L	-3.9119	0.00156625	6	12	1	0
SPINK5	1.45948	0.00156872	7	11	32	23
TMEM266	1.26019	0.00157733	17	11	49	26
SPECC1L-ADORA2A	-1.92336	0.00159472	14.79	25.93	11.8	0
H3C3	-2.15387	0.00161527	8	21	4	3
KIAA1549L	3.29858	0.00161738	1	1	10	12
FRMD3	1.06849	0.00162472	22	16	48	41
LRFN2	-1.61308	0.00162877	15	29	5	11
TEX22	0.694743	0.00163048	59.06	50.06	85.04	113
CIB2	1.33425	0.0016402	9	13	34	28
HPCA	2.05523	0.00164268	2	5	17	17
C5AR1	0.918322	0.00164815	24	30	52	62
VILL	0.679892	0.00169503	51	102	111	162
CAMK1	0.625823	0.00170046	67	60	114	106
PCDHGA11	-1.37113	0.00171167	27.88	26.23	7	16.47
SYT3	0.630505	0.00172529	71	57	115	107
FCGR2B	-1.61875	0.0017506	25.62	16	5	10
IFI44	1.48221	0.00175171	4	15	22	38
ANK1	0.744288	0.00176473	47	39	81	80
TMEM25	0.671236	0.0017666	55	52	100	91
C3orf80	-1.93715	0.00177153	16	16	2	7
EFCAB3	-0.808286	0.00177563	68	56	40	39
IYD	-1.40515	0.00178157	25	27	16	6
EMILIN3	2.53938	0.00184944	2.14	2.19	11.85	14.04
FBLN7	1.41866	0.00185532	11	8	37	21
SLC24A2	-2.03489	0.00187718	15	14	2	6
ANO4	2.0958	0.00192599	6	1	24	11
CCDC136	0.705369	0.00193937	53	43	89	86
ADAMTSL3	-0.748513	0.0019541	72	72	58	38
AGPS	2.54079	0.00196235	2	2	10	16
MAT1A	0.694605	0.00196294	55	45	97	84
FHAD1	1.33076	0.00200666	16	7	41	25
DRP2	-1.07915	0.00202757	43	36	14	28
PGF	1.17054	0.00205847	12	18	31	44
DYRK4	-0.994026	0.00206062	48	37	22	26
ZNF655	3.25876	0.00210726	0	2	11	10
INSYN1	0.910684	0.00212799	19	36	56	60
LRRC39	-1.48547	0.00216023	21.96	21.43	10.39	6.85
ATP13A4	-1.01629	0.00216085	34	55	32	17
TCEA3	0.899303	0.00217119	27	28	48	67
ENO4	1.12789	0.00217263	17.66	16.31	54.33	29.15
HACD4	-0.788097	0.0021769	65	58	43	37
EVA1A	2.68782	0.00217859	1	2	13	11
POLN	-2.13926	0.00220484	21.81	7	3.46	4.45
TRABD2A	3.7507	0.00226957	0	1	8	12
LYPD5	1.42337	0.00227771	7	13	42	18
KLHL29	-0.688034	0.00229292	81	83	69	45
PIK3R5	-1.03049	0.00229419	33	46	18	25
SNX22	0.641391	0.00229842	55.67	56.95	104.05	92.78
STEAP4	0.818533	0.0023132	28	38	62	68
LMO3	-2.62009	0.0023144	8	14	4	0
DRAXIN	1.92616	0.002336	4	4	16	18
NPW	-1.5026	0.00235346	30	15	11	7
CAVIN3	3.74559	0.00245257	1	0	6	14
KCNK12	0.739037	0.00247534	39.57	40.6	79.68	70.82
ARL6	0.59569	0.00249114	59	78	128	104
TNFRSF13C	-0.742642	0.00256605	83	60	43	53
GPR3	1.53189	0.00259533	3	12	23	26
COL4A2	1.35819	0.002613	15	6	23	38
SSC4D	0.759036	0.00262429	34.64	44.33	65.21	83.76
CCDC68	-0.818164	0.00266443	51	58	35	34
IRAK2	0.643373	0.00267567	61	51	106	90
COL28A1	-0.651157	0.00268822	96	88	81	50.03
ZIC3	1.02923	0.00269946	21	16	41	44
LAPTM5	1.15949	0.00270546	8	23	44	34
IL17C	-0.981455	0.0027498	36	45	20	26
AZIN2	1.1029	0.0028215	10	24	37	44
TUBB4A	1.36623	0.0029937	13	6	33.03	23
ST8SIA1	2.49124	0.00302142	4	0	14	11
NLRP2B	-3.75613	0.00308101	12	4	0	1
MEGF10	-1.7159	0.00310157	13	20	7	4
CCDC88A	0.767679	0.00312339	37	34	74	62
CEP112	-2.16366	0.0031398	12	12	4	2
ARMC2	0.662055	0.00314576	53	46	90	86
CACNA1I	-0.902549	0.00319691	37	59	33	24
CHADL	1.77162	0.00320404	3	7	13	25
AMTN	-0.639887	0.00321504	84	79	59	58
PPFIA4	0.605759	0.00322173	222	388	491	542
WFDC2	1.00897	0.00325074	18	19	39	45
RAET1E	-0.790379	0.00331322	55	56.1	33.61	38
LRP2	0.856713	0.00331498	38	22	69	53
SNAI2	1.46728	0.00331737	5	10	26	21
PLIN1	0.760864	0.00334304	38	33	68	67
MGAM	-1.21817	0.00335635	28	26	15	11
NAGS	1.15579	0.00336544	10	17	36	32
WDR64	-3.68014	0.00351622	6	9	0	1
BPIFB1	0.830996	0.00354312	26	31	56	58
KLF15	-1.98586	0.00358914	11	15	4	3
CCK	2.42816	0.00359832	1	3	11	13
SNAI1	0.614236	0.00360079	55	58	93	101
GUCA1B	-0.816692	0.00360271	63	56.06	51	25
TMC5	-0.966395	0.00360277	35	44	19	26
CXADR	0.745123	0.00362708	28.02	53.19	74	78
TACR2	-1.0057	0.00364374	34	44	15	28
TAS1R3	1.01266	0.00365859	19	17	43	38
LBH	2.52359	0.00366792	4	0	20	6
DOCK11	-0.58842	0.00366828	100	88	69	71
ZNF506	-0.66225	0.00368693	90	74	48	68.08
ARG2	-0.879207	0.00369738	54.04	47.61	21.1	41.12
RGPD6	-0.783336	0.00372214	1180.15	1830.81	1249.04	704.95
MEIKIN	-1.26242	0.00375185	27	23	10	13
GLIS3	-1.46054	0.00376054	31	13	10	8
FCGR1A	-1.52741	0.00379343	23	16.49	11	4
TBC1D10C	1.55341	0.00381159	10	3	24	20
GCOM1	-0.736653	0.0038348	50.91	102.03	46.73	54.76
USH1C	3.59809	0.00386216	0	1	8	10
ROR2	0.973388	0.00401564	24	16	41	47
DNAAF1	-0.619217	0.00401825	72	115.49	63.43	73
ATP8B3	0.829402	0.00402142	34	26	50	69
CTSS	-1.31506	0.00402172	25	22	14	7
CXCL3	3.11529	0.00406192	0	2	12	7
CERS3	1.76461	0.00408149	3	6	13	22
SLC22A18AS	3.10717	0.0040819	2	0	7	12
RGMA	0.968472	0.00411364	18	21.01	39	47
ANKRD33B	0.919772	0.00412882	16	32	57	44
SPATA46	0.808311	0.00419074	29	32	51	69
BRINP2	-0.879792	0.00420141	44	51	38	20
PTGES3L-AARSD1	1.90484	0.00420653	9.26	0	11.47	28.48
GABRP	-0.765266	0.00421906	46	82	47	37
SLC25A47	3.10681	0.00427584	1	1	14	5
EMX1	1.96998	0.00428994	3	4	8	24
BTN3A2	1.03286	0.00431505	18.56	16	32	47
ZMAT4	-3.17316	0.00433161	11	5	2	0
RGS2	2.19319	0.00436153	2	3	20	7
RARRES2	1.56432	0.00436938	3	10	29	15
IFNL1	2.42254	0.00444174	3	1	7	17
HBEGF	-0.779682	0.00452029	54	53	39	31
GAGE12E	-3.15128	0.00454809	5.21	11	0	2
PPP1R3G	-2.59419	0.0046641	8	10	2	1
HRH1	3.53562	0.00466686	1	0	8	9
PSAT1	1.79208	0.00470068	1	8	23	13
SULT1A4	-3.05686	0.0047939	33.06	898	46.01	76.59
ADM	0.669681	0.00481054	40	47	80	75
CCT6B	-0.695404	0.0049316	64	63	45	43
ACE	0.705048	0.00500526	54	32	82	75
CDH8	3.59562	0.00500916	1	0	3	15
TBC1D26	1.49449	0.00502078	5.44	7.96	25.3	17.04
CHRNA9	3.54673	0.0050498	0	1	5	12
CNTN3	2.51353	0.00507124	2	1	11	10
EPDR1	1.02451	0.00507233	20	13	37	39
MINDY4	0.729823	0.00511414	56	30	70	90
NLRP1	1.87086	0.00513493	3	4	17	13
GALM	-1.22583	0.00524294	30	20	14	10
ST6GAL1	-0.757821	0.00527958	47	65	41	33
ALOX12	2.11893	0.00528147	4	1	12	14
ADCY4	-1.0966	0.00528879	28	29	16	14
FBN3	0.857308	0.00529444	27	24	43	61
EGF	-1.36397	0.00533222	24	17	8	10
FXYD6	0.639932	0.00538271	40	62	81	96
PROM1	-3.55364	0.00545982	6	8	1	0
RLN1	2.51081	0.00564049	2	1	14	7
PAK3	1.43021	0.00565751	3	12	24	22
KMO	-0.896376	0.00583942	51.5	47.79	16.3	43.95
VMO1	1.30748	0.0058768	12	6	26	24
LONRF3	-1.95987	0.00590781	16	9	6	1
PDX1	-2.54306	0.00591136	9	8	2	1
MFAP2	0.634358	0.00591936	39	61	92	81
ODAD3	1.34341	0.00594521	14	4	23	28
CT45A10	-3.03537	0.00614257	6.89	7.53	1	1
DEPDC7	1.67429	0.00616738	5	4	15	18
GSDME	2.09198	0.00617064	1	4	12	13
INCA1	1.05318	0.00617066	13	16	31	37
FAM131C	0.622275	0.00621118	62	45	106	79
LINC02210-CRHR1	0.668324	0.00622715	38	45	70.37	77.81
SLC25A21	-0.658359	0.00626333	63.55	68.65	45.88	48.25
GBX2	0.891301	0.00627741	24	19	43	47
ATP6V1G2	0.634871	0.00630268	41	52.37	85	77.02
MSLN	1.2904	0.00631404	11	7	23	26
EGFLAM	2.50531	0.00654395	3	0	14	7
PDE1B	1.84177	0.00654579	3	4	11	18
SERPINF2	-0.658457	0.00663295	55	88	53	48
CASP10	0.925068	0.00677428	20	22	57	32
MYCN	0.696088	0.00679488	33	41	68	66
GREM2	2.9521	0.00682236	1	1	10	7
ETV1	2.56504	0.00700804	2	1	3	19
CMTM7	1.06042	0.00708081	14.51	13	29	36
FUT7	1.07125	0.00708692	17.88	10	32.71	32.66
FKBP7	-1.23039	0.00708974	26	20	14	8
COPZ2	-1.30676	0.00712658	30	14	10	10
AGPAT4	1.03589	0.0071454	16	13	32	35
LIX1L	1.14985	0.00716546	14	9	26	32
CCR7	-1.01464	0.00722909	31	30	20	14
SMC1B	-1.48363	0.00728657	15	18	8	5
ISM2	1.95502	0.0073248	3	3	11	15
KCP	-2.15082	0.00732597	5	16	2	3
MCHR1	-3.53719	0.00733457	2	12	0	1
SNCG	0.974604	0.00744426	17	16	39	34
GCNT2	-1.05348	0.00752367	34	24	15	16
RAG1	0.999249	0.00754866	14	17	34	36
C3orf49	2.94937	0.00761315	2	0	6	11
ADAMTS20	1.29011	0.00762483	6	11	26	21
HHIP	2.29889	0.00764911	1	3	15	7
TPPP3	0.87189	0.00783697	18	26	51	39
IQGAP2	2.95862	0.00785876	1	1	4	13
PRTN3	1.40324	0.00796923	9	6	13	32
CFAP58	-3.47119	0.00800057	3	10	0	1
RIBC1	0.693543	0.00807353	27	63	74	88
RGS14	0.591469	0.00817224	48	55	80	94
LGI1	1.47382	0.00817874	7	5	18	19
CAMP	-1.11482	0.0082141	31	23	19	9
GSDMC	1.72774	0.00824823	10	0	13	24
ARSJ	0.585207	0.00828624	49	54	84	89
RGL1	-0.745009	0.00831633	48	54	29	39
KRT78	2.41796	0.00835566	2	1	13	7
IL1B	2.259	0.00835892	1	3	9	12
ADAM32	-0.599585	0.00844275	64	88	54	58
HNF4G	-0.756434	0.00844842	63	44	43	28
ANKRD37	1.1573	0.00845156	6.02	17.08	31.89	26.22
PP2D1	-2.07	0.00847129	10	10	3	2
FAM124A	0.999558	0.00856212	12	19	40	30
STX19	-3.53342	0.00865935	1	13	0	1
PTGFR	2.29044	0.00880322	4	0	8	14
AOC3	-1.28252	0.00887891	19	23	14	5
CMPK2	-0.838489	0.0090443	38	42	21.98	28
VGLL1	1.16721	0.00909672	10	12	36	19
PATE2	-2.07418	0.00913575	13	7	2	3
CLEC4F	3.00765	0.00917531	2	0	2	16
GAL3ST2	-0.841014	0.00952121	38	52	18	38
TMEM92	2.37131	0.0095731	2	1	10	9
HIC1	0.736602	0.00966167	44.32	23.41	66.91	59.43
IFI44L	2.0093	0.00971404	3	2	8	16
ATP1A3	-0.749573	0.00977817	47	74	56	24.78
KRT37	-1.36272	0.00982366	15	20	6	9
ATP8B4	-1.82577	0.00992338	9	14	2	5
HAL	1.29555	0.00997005	8	8	27	17
PGBD1	0.644297	0.0100151	43	37	70	70
PDGFRA	2.88581	0.0100253	2	0	12.17	4.74
TRIM17	0.837295	0.0100265	22	22	48	40
NALF1	2.83941	0.0102404	1	1	7	9
TNFSF15	1.35053	0.0103394	8	6	21	19
DNALI1	1.24874	0.0104431	6	11	26	20
ZNF385B	1.70699	0.0105234	5	3	19	10
POU3F2	1.7385	0.0110152	7	1	11	19
H4C4	-1.29606	0.0110187	18	20	12	5
HSF2BP	-0.624604	0.011645	52	85	47	52
SH3GL3	-0.78036	0.0116736	35	54	25	33
NLRC5	1.29677	0.0117167	5	10	19	23
RFLNB	0.694985	0.0119243	34	30	59	57
SOX18	0.713962	0.0119565	35	27	63	51
ITGA11	1.59027	0.0121272	2	7	18	13
STAMBPL1	-1.18585	0.012138	20	23	15	6
HLX	1.00292	0.0122175	14.46	13	33.46	27.94
DLL4	-0.975184	0.0123671	19	47	17	20
TSPAN2	1.97063	0.0123797	1	4	15	8
ACSBG1	0.752456	0.0123886	22.03	39.74	72.53	44.45
EPGN	1.50345	0.0124038	8	3	11	25
ZNF732	-0.761977	0.0124941	43	45	24	34
CLDN6	1.5799	0.0126128	7	2	14	17
SVEP1	0.665964	0.0126151	38	34	74	54
SYT11	3.22771	0.0126236	1	0	6	8
KLHL30	1.74505	0.0127244	1	6	12	15
THEM5	2.16284	0.0128674	2	2	7	13
CXCL11	3.22899	0.0129066	1	0	5	9
ANKRD2	0.988121	0.01298	19	10	36	29
S100A4	0.823901	0.0130486	27	17	43	44
FAM153B	1.42472	0.0132676	4.39	8.35	22.63	12.56
COL4A4	-0.992663	0.0134688	26	27	17	13
SLC35G2	2.85241	0.0134708	0	2	3	13
PCDHA5	-0.735472	0.0135071	54.67	38.73	33.77	29.38
SLC7A7	-1.39103	0.0135836	12	19	7	6
ADGRG2	-1.24824	0.0136277	11	30	8	11
ADGRF3	-1.31099	0.0136875	18.02	16	6	9
PHEX	-1.16008	0.013958	23	21	6	16
PDE4D	-1.24315	0.0139758	30	12	13	7
ATP2B2	-1.7444	0.0140955	9	13	4	3
ACP7	-0.658603	0.0141293	50	57	36	40
MEF2B	0.703494	0.0143	22.5	39.15	57.14	55.62
PLEKHD1	0.610071	0.0143644	36	48	80	63
GNRH1	0.889601	0.0143693	18	17	43	30
SLC44A4	0.718306	0.014477	29	30	66	43
CDH4	0.615819	0.0144771	40	39	65	71
ZNF662	-1.35312	0.0145282	16	16	5	9
PTPN22	-0.867986	0.0146737	29	36	20	20
NRXN2	2.17202	0.0147875	0	4	8	12
COL23A1	0.587046	0.0148073	47	41	74	74
RENBP	-2.36387	0.0148278	6	9	3	0
DDO	2.11162	0.0149059	2	2	9	10
MMP9	0.969291	0.0150435	13	15	34	27
PCDHGA10	1.03759	0.0151813	18.87	7.07	31.08	29.34
IGDCC4	0.792043	0.0152091	27	19	50	39
PANO1	0.707869	0.0153391	27.26	31.24	60	46
DOC2B	-0.97965	0.0153946	21	34	19	12
CFAP47	2.27707	0.0153968	1	2	6	12
FKBP1B	1.1523	0.0154066	14	6	31	19
TRPM6	-1.54584	0.0154902	15	11	7	3
HRH3	1.48383	0.0154953	5	5	19	12
SSTR3	1.83435	0.0155087	3	3	17	7
IL11RA	0.71409	0.0155184	26.4	29.69	48.23	54.54
TMSB15A	3.15509	0.0155318	1	0	7	6
YY2	-0.696632	0.0156741	55	42	36	31
CHRNA7	-2.16706	0.0157467	10	6	2.39	2
LHFPL4	3.16283	0.0157543	0	1	8	5
SAMD14	2.15035	0.0158155	3.42	1	14.87	5
CA3	3.15362	0.0158585	1	0	8	5
C1QTNF12	1.87993	0.0160162	3	2	12	10
THBS2	-0.997163	0.0160766	23	27	14	14
RNF165	0.610131	0.0160954	37	42	62	73
OXCT2	-0.779152	0.0161488	32	48	23	29
CDKL3	0.803685	0.0161688	21	21	39	43
ANKRD31	-0.900143	0.016191	30	30	21	15
ZNF518B	3.15915	0.0162402	1	0	4	9
P2RX5-TAX1BP3	-0.600796	0.0162437	62.3	59.54	41.94	47.7
TMEM88B	3.16151	0.0163747	0	1	9	4
CSPG5	0.761779	0.0163846	18	31	46	47
ADGRF5	3.15207	0.0164868	1	0	9	4
PALMD	3.15207	0.0164868	1	0	9	4
ADAMTS10	1.32708	0.0165105	6	7	13	24
NOVA2	0.911774	0.0165897	9	26	37	37
SNAI3	0.605516	0.0166019	34	46	70	66
LYG1	1.79508	0.0166371	4	2	10	13
CDHR2	1.03001	0.0166515	12	11	27.03	26
DNM3	-0.717886	0.0167619	34	65	37	30
SLFNL1	-1.30484	0.0169176	14	20	4	11
ODAD2	1.65961	0.0169244	5	2	13	13
CBY3	-0.864644	0.0170684	22.01	53.02	19.71	26.47
FOXD2	0.701647	0.0170972	33	26	46	62
DNAH3	-0.950488	0.017129	36	21	19	14
POU3F1	1.05855	0.0171726	13	9	24	27
ALDH2	-0.779161	0.0172509	57.82	31.15	23.66	33.58
CES3	1.06234	0.0172737	8	16	37	19
ADAM2	-0.913467	0.0174714	24	33	18	16
RAET1L	-1.2159	0.017654	19.11	17.06	6.08	11.03
LINGO4	2.11987	0.0180285	0	4	11	8
AVPR2	-2.74048	0.0181194	4	8	1	1
CC2D2B	-1.7033	0.0183037	12.49	9	2	5
CLDND2	-2.1747	0.0183381	12	4	3	1
P3H3	1.10646	0.0184106	6	14	24	24
GAL3ST1	-2.75731	0.0184727	9	3	1	1
CRHR1	2.8386	0.0184732	0	2	14.63	1.19
CELF4	1.51434	0.0185723	7	2	18	12
TPTEP2-CSNK1E	-0.821737	0.0185724	39.29	29.97	26.33	18.34
SIRPA	0.588775	0.0185755	46	53	109	58
NXPH1	-2.74689	0.0185864	7	5	0	2
CFAP74	-1.91992	0.0186024	9	9	4	1
ZNF763	0.727053	0.0186313	20.47	32.51	51.96	45.31
ORM1	-0.883289	0.0187812	27	35.66	25	13.41
TMEM253	0.77083	0.0188452	25.06	19.92	40.27	45.16
ELMO1	-1.35344	0.018859	12	20	11	3
FGD2	1.60247	0.0188914	6	2	17	10
CATIP	1.16408	0.018979	7	10	17	26
FAT2	1.08311	0.0192306	9	11	21	26
PAX5	-0.587049	0.01928	68	60	39	56
C19orf71	1.83585	0.0194283	3	2	11	10
VSIR	1.01184	0.0195448	10	14	22	32
CAPS2	1.04613	0.0196972	20	10	16	53
ANGPTL6	-1.08942	0.0199656	16.33	26.37	9.1	13.17
WFDC13	-1.52654	0.0200398	12	12	6	3
DES	1.2697	0.02008	7	6	19	17
EPHA3	1.42075	0.0202105	9	3	9	27
CTNNA3	-1.54865	0.0202784	15	11	9	1
DUX4	1.09882	0.0203005	13	7	19	29
NEDD8-MDP1	-1.83914	0.0203614	5.2	13.8	1.68	4.28
EPHX4	0.865732	0.02052	19	15	29	40
XNDC1N-ZNF705EP-ALG1L9P	-0.652121	0.0207429	54.81	44.72	40.13	31.29
ST6GALNAC1	-0.974439	0.0208032	23	25	15	12
CALHM1	0.59528	0.0210952	39	41	80	55
VCX3B	-2.73297	0.0211574	3.02	8.84	0	1.7
DSPP	2.63776	0.021172	2	0	7	7
CFAP54	0.902426	0.0212581	13.39	18.05	25.06	40.42
ZNF132	0.661283	0.0214659	33	30	46	66
RDH5	-1.04753	0.0215299	38.2	12.88	16.06	11.74
IL17REL	-0.635288	0.0216279	49	51	34	38
C11orf65	-1.2001	0.0216636	9	32	13	7
SMIM32	-1.13248	0.0217462	14	24	10	9
CTTNBP2	0.962888	0.0219271	9	18	23	36
AQP7P3	0.994571	0.0220148	9	15	23	30
GRID1	2.63493	0.0220767	2	0	9	5
CLTRN	-1.5331	0.0220922	16	8.2	6.18	3
UGT1A1	1.09238	0.0223988	6.26	13.12	26.42	19.64
AMY2B	1.26771	0.0224815	7.2	6.29	22.62	12.6
HSD17B6	0.743803	0.0225095	19	27	40	46
RGS20	0.952848	0.0227005	18	9	25	34
PLCE1	0.610269	0.0228479	40	31	62	60.05
LYZL2	-2.10746	0.0229904	11	4	1	3
ADAD2	-1.51848	0.0232291	10	14	2	7
POU6F1	0.947505	0.0232589	10	16	30	26
FBLN2	0.824441	0.0233838	17	21	48	27
PLCL1	-0.817975	0.0236637	29	33	21	18
TRMT9B	0.628781	0.0236698	45	28	75	52
CASQ2	-1.34672	0.0236839	12	15	5	7
SOWAHA	0.786618	0.0237893	29	14	47	37
PDE1A	-1.34631	0.0238537	11	16	6	6
EDA	0.661388	0.0240203	39	23	54	56
AEBP1	0.668149	0.0242004	23	36	60	45
PGAM4	1.17617	0.0242165	6.12	9.17	17.43	21.54
PSPN	-0.689701	0.0244603	60	43	50	22
FSTL1	0.766545	0.0245688	15	31	52	35
AGBL1	3.00028	0.024707	1	0	8	4
NACAD	2.57718	0.0247208	1	1	5	8
PLCB2	1.14454	0.0247234	15	4	16	32
OSBPL3	1.53833	0.0250259	5	3	9	17
SPRR2D	2.63871	0.025173	1	1	12	2
RBP5	1.24471	0.0252409	11	3	20	17
STPG4	-1.85986	0.0252496	6	11	4	1
SRL	1.42126	0.0254615	5	4	15	13
ENPP3	-1.09265	0.0255313	23	15	11	9
TMEM47	1.39638	0.0255991	3	7	13	16
C6orf163	-0.894519	0.0256061	32	23	12	21
ADRA2A	1.16714	0.0257932	4	12	19	21
CFAP126	-1.75095	0.0259061	10	8	4	2
KCNH7	2.58248	0.0259417	0	2	7	6
NCAM1	1.7218	0.0260424	1	5	9	13
VSNL1	2.01739	0.0260673	1	3	5	13
GP1BA	-0.758436	0.0264958	48	27	24	26
ATP12A	1.1135	0.0268893	5	13	17	26
LYPD2	2.64758	0.0269677	0	2	12	2
HHIPL1	0.929043	0.0270326	8	20	25	34
KRTAP5-10	1.55023	0.0272188	3	4	12	12
GDAP1L1	-2.68163	0.0272469	9	2	2	0
BCL2L15	-0.671629	0.0273213	64	35	30	40
RAB4B-EGLN2	1.13609	0.0273557	5.99	11.51	12.5	30.55
LOX	1.19596	0.0277246	6	9	28	11
FOXC2	1.95411	0.0278338	2	2	8	9
GZMM	2.0974	0.0278978	2	1	9	7
AHRR	-0.751778	0.027956	281	223	106.08	228.86
NHLH2	-0.968821	0.0280412	27	18	15	11
PRIMA1	0.69453	0.028042	23	26	50	39
FRMD7	1.83913	0.0281462	1	4	17	4
SPTB	-0.709648	0.0281747	34.06	44.28	32	21.39
WNT10A	2.01577	0.0285553	0	4	12	6
TBX5	-1.30465	0.0286617	20	9	4	9
GABRA3	1.49862	0.0286759	4	4	16	9
CNN3	1.95618	0.0290269	2	2	6	11
GCNA	-0.681082	0.0290817	38	41	27	28
ARMH1	0.586714	0.0291095	29	45	57	67
IL34	2.9216	0.0295126	1	0	5	6
HOXA3	1.41772	0.0297426	7	2	12	16
DEPP1	0.825261	0.0297953	13	20	38	28
KCNJ12	-1.60614	0.0298204	7	12.75	5	2
ZNF280A	2.92853	0.0300379	0	1	7	4
CSF1R	-1.63169	0.0300922	18	4	2	6
ITIH2	-2.08308	0.0301081	2	13	1	3
MSANTD1	-0.861165	0.0301096	24	28	16	16
BANK1	1.31664	0.0302006	6	6	8	25
CASP14	0.695565	0.0308495	20	39	71	36
NKAIN4	1.73896	0.0310387	4	1	10	10
FAM83C	-2.97868	0.0310833	6	3	1	0
CRCT1	2.10809	0.0311868	0	3	10	6
ANO1	-0.753217	0.031201	46	26	27	21
CACNG1	0.606892	0.0314521	33	30	57	51
KCNE4	1.75415	0.0316319	1	4	7	13
SEPTIN4	0.678062	0.0316781	21	29	42	47
IL20	1.39463	0.032596	2	7	14	13
TRPM2	1.11991	0.0326437	8	7	21	16
TNNI1	0.610062	0.0326878	28	41	46	72
RAB44	1.14131	0.0326882	11	4	19	19
UGT2B17	2.9262	0.0330965	1	0	2	9
SLURP2	1.53967	0.0331172	6.23	1.32	12.78	11.33
CTAGE15	-0.738796	0.0332461	28.52	43.74	32.02	16.52
HYAL1	0.786724	0.033259	13	23	38	31
KCNK7	0.817096	0.0334017	26	10	38	33
MFSD2B	-1.38048	0.0334656	9	14	5	5
ZFAND4	-0.69355	0.0336945	30	45	27	25
LGALS7	-1.73448	0.0337873	5.38	12.96	1	5.36
SLC15A3	-0.936054	0.0338507	20	23	14.01	11
MYH15	-2.96122	0.0340586	2	7	1	0
ISL2	-0.66015	0.0345238	54	33	28	34
AKNAD1	-1.97793	0.0345299	10	4	2	2
SERPINA11	-1.56144	0.0348951	11	8	2	5
ARHGEF33	2.48896	0.0350427	2	0	8.78	4
SLC11A1	0.591667	0.0353386	30	35	49	61
LRRC4	0.610388	0.0353691	29	30	51	50
CCL20	1.54921	0.0354109	2	5	18	6
SCG5	-1.9615	0.035563	5	8.97	1	3
F5	-1.13417	0.0356618	20	14	4	13
PHETA2	-1.97553	0.0361455	10	4	1	3
ACSL5	1.94762	0.0361922	2	2	14	3
NCF2	0.919322	0.0362227	11	12	23	26
GPR45	1.67912	0.0366284	0	6	12	9
PANX3	-1.28243	0.0366843	17	9	5	7
PABPC5	3.02535	0.0368574	0	1	0	12
TMCC2	0.834255	0.0369496	19	11	30	30
APOBR	-0.620438	0.0371482	43.61	43.67	27	36.89
FCMR	0.620954	0.0375899	35	25.49	44	59
RNF225	0.744567	0.0376565	20	18	41	30
PGLYRP2	0.853892	0.037659	15	12	28	27
RBPMS2	0.624079	0.0376608	25	30	48	47
LPAR1	-0.694394	0.0377872	38	33	21	28
HRCT1	2.03873	0.0377901	1	2	11	4
CNGB1	-2.48804	0.0378692	6	4	1	1
OR8G1	-1.97752	0.0382769	8	6	4	0
RASSF4	1.23922	0.0383214	7	4	15	15
[truncated: 65 more rows]

## Sheet: M231FC1.5P0.05
Gene symbol	Log2FC	P value	siNC1_count	siNC2_count	siM141_count	siM142_count
RHOB	-3.11792	0	8471	8153	1038	795
UCN2	-4.39877	4.33904e-306	2301	2186	114	89
LIMCH1	1.61387	1.77133e-274	11528	10480	32822	31407
PDGFD	2.49868	7.07921e-259	772	728	4080	4004
VEGFA	-1.75899	1.48644e-256	14021	11845	3782	3500
RASSF3	-2.08495	1.64687e-254	13288	12226	2847	2884
NRP1	-1.76296	2.58635e-252	10898	9604	2935	2822
METTL14	-3.98591	1.28054e-249	3405	3017	168	217
ADAM10	-2.12542	3.33141e-246	13401	13059	2911	2876
LCLAT1	2.1914	1.42318e-243	1142	1128	5157	4746
PPIP5K2	1.96475	5.76357e-240	4114	3866	14889	14810
H1F0	-1.57226	6.00985e-236	136693	130254	43984	41700
DCLK1	1.89343	1.34249e-234	1665	1470	5970	5150
ZDHHC7	-1.83401	5.72772e-231	9838	8472	2481	2411
SYNJ2	-1.41173	9.06537e-224	13847	12194	4919	4418
TNFRSF10B	-1.2247	1.242e-220	30295	27103	12317	11117
LTBP1	-1.465	2.07064e-213	9446	8483	3258	2939
LAMA1	2.8762	2.44918e-213	394	343	2874	2299
DUSP1	2.53459	5.16097e-210	2676	2690	16849	12953
FBN1	-2.14465	1.28228e-206	4291	3748	867	865
PTK2	1.56236	3.12037e-197	7945	6677	21042	20082
CLDN1	2.25652	1.8139e-194	674	618	2974	2911
GGCX	-2.28853	2.67756e-190	6344	5929	1157	1236
CALM2	-3.12838	8.0909e-187	67264	70883	6840	8209
PDHX	2.1387	7.52959e-185	3034	2855	12016	12688
NCSTN	-1.72634	2.5254e-181	21458	20907	6165	6054
UHMK1	1.6878	7.56547e-175	11401	11095	34768	34383
MMP14	-1.57427	1.13473e-169	16269	14063	5327	4399
LOC201651	2.94045	8.90879e-169	473	357	2920	3129
NUTF2	-1.65618	3.22575e-167	11267	10984	3644	3108
ARSJ	1.7724	4.85468e-165	1431	1337	4572	4446
SDC4	1.77455	7.27779e-163	19031	19385	63667	61881
FAM102B	1.32493	3.91197e-160	4005	3642	9400	8872
CCND1	-1.14737	4.91607e-160	18637	16254	7870	7151
PLS1	1.54036	6.7444e-160	3600	3378	9795	9562
TSC22D1	-1.66567	8.50255e-159	14859	14387	4414	4381
PGM2L1	1.47402	5.03147e-157	2993	2890	8145	7464
MAPK6	-1.83022	1.09168e-149	8507	8004	2170	2255
VPS33A	1.54209	8.0811e-149	1676	1588	4708	4365
ANO2	3.28886	1.68225e-148	136	101	1163	1047
GFPT2	-1.35202	3.6715e-148	13679	11622	4838	4603
KLF6	-1.33984	4.79756e-147	19008	18281	7514	6567
NPTN	-1.88631	6.10178e-147	9527	9636	2476	2473
CLOCK	1.71833	1.06079e-146	1026	897	3227	2813
YAP1	1.31702	4.29089e-145	11697	10468	26536	26085
GPR126	1.09519	4.62333e-144	15895	14555	31943	30110
FOXO3	-1.48611	8.03147e-143	4782	4475	1656	1499
KIAA0317	1.19857	1.52956e-141	6803	6439	15312	13717
FTH1	-1.32747	3.70881e-139	21865	20773	8247	7964
SLC39A6	-1.29926	1.48544e-138	10186	9407	3876	3718
ACSL4	-1.91246	1.87475e-137	35987	35608	8776	9355
MPP5	1.30057	7.19429e-137	5151	4739	11805	11425
CTGF	1.60159	3.34728e-136	42506	43993	130748	120308
GNPNAT1	1.64402	6.6576e-136	6715	5873	18360	19078
NRD1	-1.82867	1.10398e-135	19554	18401	4913	5264
CBL	1.34799	1.55644e-133	6176	5782	15832	13269
TNPO1	1.02613	4.22185e-133	24075	22357	46744	43497
TNFAIP3	1.33908	8.13686e-133	4031	3625	9343	9117
DKK1	1.17726	1.49083e-132	14514	13462	30748	29594
TGFB2	1.4294	4.88662e-132	3443	3400	9280	8336
TMED5	-1.88952	3.0169e-131	16663	15544	3960	4316
GALC	1.53745	4.47092e-130	12289	11616	32671	33468
SOD2	1.40523	8.85787e-130	9957	8928	23705	23937
GNB4	1.42694	2.22714e-126	3002	2630	7258	7166
AADAC	2.62371	8.6116e-126	356	361	2019	2194
LOC100216001	-2.35532	1.81516e-124	2037	1932	354	385
C12orf49	1.44386	2.53938e-124	1744	1648	4725	4092
JAG1	-1.09047	4.86445e-124	12628	11431	5550	5226
CDC14B	1.26896	7.86398e-124	3835	3666	8917	8340
FAM73A	1.62431	5.77772e-120	1509	1357	4195	4222
CD2AP	1.64265	1.32132e-118	6499	6181	18397	19327
FBXL17	2.27387	1.53126e-118	607	493	2445	2611
IL7R	1.53461	1.18311e-113	1794	1542	4607	4595
CRIM1	0.972269	2.41754e-112	36051	34114	68970	62502
ARHGAP5	-1.08279	3.69222e-112	16130	15314	7395	6781
GPR65	1.75459	4.13917e-112	5363	5375	16817	17736
TULP3	1.68805	1.17776e-111	696	653	2200	1952
GALNT1	1.66301	1.76424e-111	5103	4602	14116	15132
KIAA1033	1.09975	3.29828e-111	7413	6855	14900	14266
TNC	-0.995424	4.67519e-109	53374	46875	25870	22134
MYC	1.26608	9.88762e-109	4298	4230	10208	9387
CASC4	-1.90274	1.59352e-108	9867	9848	2402	2624
ZMYND8	-1.10432	1.57667e-108	14213	11990	6041	5572
IL6	1.54384	6.14849e-108	2982	2976	8305	8274
LPP	1.29157	1.2526e-107	3822	3743	9475	8232
AASS	1.31688	1.53112e-107	4144	3855	9523	9475
STXBP6	2.18267	1.87233e-107	633	717	3145	2727
POLR3G	1.47669	8.0328e-107	4104	3984	10669	10799
AMOTL2	0.981187	1.81165e-106	7606	6943	14142	13256
STC1	-1.01313	1.57147e-105	82034	71752	36917	35676
KLF9	-1.19748	1.07101e-104	5456	5108	2304	2094
BIRC3	1.19965	3.37655e-104	16363	16173	36860	34527
MMP1	2.34648	5.29631e-104	150674	174040	743511	833910
IGFBP3	1.31736	1.42501e-103	1381	1243	3267	2972
BRWD3	1.16099	6.38719e-103	4989	4800	10767	10131
DCTD	0.9401	1.69337e-102	5898	5344	10791	9792
MIR100HG	-1.31505	2.23429e-101	37801	37239	14483	14302
GALNT10	-0.928056	6.0002e-101	14789	13638	7514	6750
FAT4	1.43557	7.41775e-101	1409	1299	3811	3189
LOC730755	2.47611	9.27882e-101	606	594	2906	3446
PHLDA1	-1.42293	9.57449e-101	58850	56445	20112	20875
LOC100129034	-1.42142	1.3596e-100	3622	3198	1325	1106
TBC1D5	1.70856	1.40859e-100	2095	1565	6023	5360
ATAD1	-1.11342	5.65048e-100	11829	11300	5265	4941
LIPA	1.59091	9.39233e-100	4148	3701	10861	11637
MTUS1	1.32368	4.14525e-99	1503	1411	3586	3374
GOLPH3	-1.69212	9.5917e-99	9259	9277	2661	2810
AFF1	1.38973	6.22344e-98	6553	6732	17822	15494
KRTAP4-8	5.5445	1.68439e-97	16	12	615	629
HMGA2	-1.78962	3.29777e-96	5462	5306	1420	1548
KLHL2	1.64215	1.09563e-95	1738	1477	4653	4892
MITF	1.20492	4.23077e-95	4593	4034	9502	9440
SMAD3	-1.06511	1.08378e-94	19675	19092	9287	8416
KLF2	-3.31266	8.75099e-94	923	814	104	63
AKIRIN1	1.46392	3.76752e-93	1921	1770	4791	4910
SPTY2D1	1.2673	8.71162e-93	2321	2080	5081	5014
ENAM	1.62227	2.13734e-92	1061	874	2832	2837
ADAM19	-1.68821	9.55947e-92	9383	9490	3172	2442
ELL2	1.14954	6.11463e-91	11431	10376	22989	23103
BTG1	-1.59556	9.94821e-91	7306	7524	2332	2354
PPP1CC	-1.58886	1.04516e-90	47306	46859	14361	15477
EVI5	1.19659	2.94523e-90	2896	2816	6439	6061
PALLD	-1.31291	3.02812e-90	14398	13584	5297	5438
SEMA3E	1.54159	3.7076e-90	1649	1598	4447	4566
CKAP2L	-1.26776	6.68934e-90	9614	9452	3834	3725
HECA	1.12849	3.10372e-89	3138	3024	6672	6192
ZCCHC2	-1.5161	6.02626e-89	2253	2153	772	699
ZDHHC20	-1.59538	1.0583e-87	10218	9834	3032	3290
SLC7A2	1.02142	1.42993e-87	5591	5225	10708	10237
RPL13AP20	2.36285	2.57107e-87	190	188	1014	845
EIF4EBP2	1.26702	3.18787e-87	5660	5573	12974	12826
TMEM9	-1.82396	3.91884e-87	4245	3610	1225	896
TUFT1	1.20484	5.24079e-87	1447	1320	3196	2892
GPD1L	-1.41708	7.48462e-87	4583	4269	1558	1601
PLK2	1.37082	1.42605e-86	13901	13052	32304	34094
UBE2L6	1.0428	1.89327e-86	2915	2693	5875	5159
PKP2	1.0842	3.9422e-86	3268	2979	6429	6200
MYL12B	1.18334	6.32376e-86	21275	19399	43478	44507
RP2	1.54337	7.4549e-86	1076	908	2741	2763
TIMP3	-1.26347	1.9871e-85	4591	4419	1934	1654
G3BP2	-1.52268	5.23138e-85	33095	32501	10475	11283
FST	1.6462	9.77354e-85	2021	1849	5509	6018
DHCR24	0.971712	1.75333e-84	19252	16443	36114	30692
NCOA7	1.03368	4.24393e-84	2678	2421	5145	4812
PAWR	1.36317	2.90786e-83	2964	2860	7067	7218
RELN	2.47525	4.182e-83	416	265	1924	1676
THBD	-1.16558	9.87334e-83	3752	3507	1612	1477
IFIT2	-1.65747	1.23608e-82	4400	4295	1264	1363
ATP6V0A4	2.1729	1.40105e-82	220	222	985	918
PPM1G	-1.07668	1.57927e-82	40258	40064	18991	17406
BBS2	-1.28319	1.61163e-82	6815	6577	2624	2625
TXNIP	-1.4183	5.21185e-82	196781	203117	79451	63955
SFXN1	1.07065	5.82305e-82	10831	10449	21645	21008
NUPL1	1.25613	2.1254e-81	6070	5717	13239	13593
MDFIC	1.79583	2.99562e-81	947	781	2743	2959
UVRAG	0.989642	4.50544e-81	3146	2868	5879	5512
EDN1	1.88016	6.30417e-81	470	456	1596	1653
SMURF1	-1.01335	6.80633e-81	5061	4473	2375	2131
NBN	1.54138	8.60667e-81	2937	2680	7449	8110
PEX12	-2.31617	1.85915e-80	1221	1068	203	234
HN1	-1.12807	2.38756e-80	11214	10347	5191	4241
EFR3A	1.51311	3.01466e-80	4923	5066	13344	13865
MICB	0.98288	4.14711e-80	4307	4102	8393	7484
CDK19	-1.60902	5.87646e-80	1749	1680	552	521
PARVA	-1.76931	5.95927e-80	4585	4118	1134	1294
EHBP1	-0.879191	1.27118e-79	12468	11548	6441	6018
ITGAV	-1.52886	1.32947e-79	15765	16360	5211	5416
VTA1	1.30314	3.9761e-79	7922	7200	17291	18234
PANK3	1.10842	4.04079e-79	9345	8501	18230	18427
NEDD1	-1.52958	6.3494e-79	10968	11152	3552	3757
IL1RAP	1.31116	8.2465e-79	1782	1736	4198	4131
ZCCHC14	-1.01082	1.41405e-78	5905	5248	2838	2446
KTN1	-1.22484	1.4381e-78	54134	50693	20936	21794
TBCEL	1.26444	4.93894e-78	2869	2772	6454	6472
VIM	-1.0524	2.13429e-77	103680	102188	48353	46430
JUN	-1.16431	3.17985e-77	4371	3652	1796	1616
TTC21B	1.26706	4.17351e-77	1439	1224	3103	3002
PRKAG2	1.14123	2.78226e-76	4215	3970	8614	8600
PDE7B	1.68418	5.55364e-76	1055	834	2822	2947
COL12A1	0.921205	1.36746e-75	7310	6125	12676	11569
SLC37A2	-1.56613	2.48658e-75	3398	2974	1170	887
ST6GALNAC5	1.42941	2.8177e-75	801	705	1960	1905
PUM2	-1.21994	7.21688e-75	26551	26478	10852	10876
LOC221710	1.38371	7.29276e-75	3368	3374	8277	8506
CLIC5	2.78925	8.67578e-75	100	77	611	557
ROBO1	0.872786	1.65882e-74	4382	3824	7492	6838
CYBRD1	1.1058	1.69571e-74	7020	6565	13885	13985
SGMS2	-1.42844	2.09675e-74	4026	3878	1373	1427
GPRC5A	1.38014	2.30735e-74	4237	3919	11507	8814
RPS6KC1	1.23533	2.46081e-74	2979	2882	6569	6593
ULBP2	-1.21661	3.21365e-74	5252	5204	2205	2092
PTPRA	-1.0923	6.16589e-74	7921	7306	3408	3400
ARL5A	-1.39381	6.30293e-74	5409	5140	1863	1963
RTN3	-1.39916	8.78257e-74	10951	10958	3876	4048
CHRAC1	-0.906288	1.65312e-73	7232	6635	3649	3410
HK2	-0.981699	2.75577e-73	17445	15809	8055	7992
PLDN	1.2929	4.40095e-73	2253	2133	5064	5179
ACLY	0.793037	6.72281e-73	23529	20069	38200	33841
TNFSF18	3.90858	1.12585e-72	28	46	573	493
MED13L	-0.830339	1.2832e-72	9301	8346	5032	4441
LCOR	1.08514	1.98873e-72	2661	2608	5578	5102
HSPA13	-1.09515	4.58064e-72	11878	11838	5469	5137
PDLIM5	0.929579	7.25425e-72	12915	12439	23661	22440
C6orf106	0.811544	8.97734e-72	5407	4855	9099	8091
CA13	1.54437	1.36074e-71	772	715	2038	2095
CPNE3	-1.10451	1.38713e-71	10181	9652	4396	4400
C1D	-1.95572	2.24731e-71	2967	2929	664	783
SETD7	1.31957	2.81134e-71	4086	3266	8647	8795
FCF1	-1.00547	4.29125e-71	7357	7039	3519	3326
PHLPP2	0.939008	4.87625e-71	3802	3555	6926	6533
SH3BGRL2	1.64421	9.84817e-71	677	589	1840	1926
PPME1	0.927742	2.98667e-70	6728	6142	12703	10691
LRRC58	1.10613	5.45885e-70	5554	5420	11348	11194
ODZ2	1.80282	7.25839e-70	383	319	1281	1057
LSM14B	-1.4791	1.09223e-69	6098	4994	2156	1644
NHS	1.13943	1.49257e-69	2206	2189	4800	4450
ARHGAP11A	-1.2283	1.62314e-69	16934	16815	6809	6935
ADAT1	0.971668	2.06975e-69	2953	2498	5359	4833
CEP97	1.24522	3.74392e-69	952	887	2201	1962
SERPINH1	-0.935576	3.74383e-69	18296	15474	9111	7735
KIF14	-1.26111	8.02857e-69	14656	14604	5750	5897
TLK1	-1.67909	1.20751e-68	5107	5045	1416	1604
RDX	-1.20725	2.28375e-68	19459	18340	7610	7987
RGNEF	0.942271	3.14266e-68	10885	9140	18633	18002
RNF121	1.16832	3.25395e-68	1266	1171	2679	2546
FBXO32	-1.37274	1.14106e-67	2995	2829	1055	1089
VSTM1	1.68199	1.34427e-67	495	417	1383	1402
PNRC2	-1.37756	6.45041e-67	10277	9902	3554	3845
ANTXR2	-1.04276	9.31558e-67	23572	21327	10264	10494
FUT8	-1.19493	1.07632e-66	15061	14564	6064	6274
CCDC80	0.926317	1.38554e-66	2567	2248	4607	4123
RIN2	-1.42919	1.4773e-66	6743	6570	2263	2448
ISOC1	1.29014	5.39455e-66	2894	2648	6269	6635
ATF2	-0.942844	1.14677e-65	5396	5092	2731	2479
SIX4	-1.06106	1.37653e-65	5868	5759	2757	2566
PLAU	-1.15081	2.13487e-65	27363	28375	12387	11614
UAP1	-1.50083	2.4221e-65	16182	15764	5057	5692
ANKRD13C	1.31824	2.94542e-65	1974	1897	4511	4690
IGFBP4	-0.822518	4.33221e-65	68147	65860	37760	34624
LMTK2	-1.48974	5.16927e-65	4094	3185	1371	1100
UBAP1	-1.07004	8.56559e-65	3411	3222	1600	1418
FOXP1	-1.05782	8.83729e-64	10591	10307	4820	4759
OSMR	-0.775114	1.01653e-63	19801	17555	10634	10172
SEMA3D	2.58017	5.59052e-63	102	113	611	618
ADM	1.60315	1.33172e-62	435	356	1214	1078
TXNRD1	0.969847	1.93441e-62	39208	39466	78143	69245
NRXN3	1.93663	2.15805e-62	222	195	787	736
ABHD12	-1.09229	4.5684e-62	3624	3193	1666	1387
IL13RA2	2.66285	5.49485e-62	226	235	1202	1575
OTUD4	1.24867	9.29557e-62	4336	4508	10085	9989
SERINC1	0.842731	1.91548e-61	11596	10683	19290	18807
TCTN2	-1.20045	2.23783e-61	2260	2136	944	882
MCU	0.915375	4.8831e-61	2369	2121	4171	3905
DBT	1.08969	9.56864e-61	3344	3041	6406	6539
ATP6V1A	1.22334	1.48939e-60	4041	4203	9284	9105
ATP11B	-0.781823	1.99128e-60	10195	9504	5677	5259
IMPAD1	1.11045	2.86369e-60	6654	6415	13276	13628
UGCG	0.751217	3.99576e-60	5890	5350	9606	8457
LASP1	0.65152	1.18937e-59	28182	25547	42946	37641
OXR1	1.10289	1.48126e-59	3162	3101	6437	6399
SAMD8	0.960282	2.01279e-59	7742	6991	13593	13715
GLIPR1	1.14156	2.2914e-59	5347	5051	10696	11162
MIER3	-1.23884	5.68615e-59	6623	6244	2516	2678
INPP4B	0.811321	7.88504e-59	3603	3303	6006	5557
ANKRD1	1.38615	9.92504e-59	98815	98200	231740	258830
STARD4	1.08127	2.25833e-58	3346	2846	6192	6276
PPP1R12A	-1.0237	2.28931e-58	14158	13883	6607	6555
CREM	1.49637	3.13283e-58	2688	2812	7092	7709
ARL5B	1.07974	4.85184e-58	2076	2042	4236	4073
LOC100506746	1.97762	4.9733e-58	243	185	818	786
STAG2	-1.00808	5.86073e-58	12903	11954	5826	5951
ADIPOR1	-0.828655	6.12641e-58	18079	17535	10113	9050
BPNT1	1.02408	6.54129e-58	3469	3091	6320	6386
PMAIP1	1.27077	9.06628e-58	3402	2954	7011	7573
AASDHPPT	-1.36885	1.27897e-57	14556	14506	5107	5617
ITPR2	0.756325	1.41403e-57	4861	4234	7681	6971
NCF2	-1.64435	1.96181e-57	1065	955	310	306
S1PR3	-1.06361	2.30569e-57	2955	2708	1313	1271
SERPINE1	-1.38021	2.33644e-57	16542	18157	7018	5767
RBMS1	-1.37918	3.57982e-57	7271	7538	2642	2791
GPR180	1.28941	3.88427e-57	2045	2085	4765	4869
NOLC1	0.811499	4.95248e-57	25757	23899	41972	41124
PPP1R15B	0.879391	9.6164e-57	10222	9972	18174	17295
ANKRD33B	0.952055	1.15676e-56	3975	3687	7757	6414
IL12A	-1.48364	1.25341e-56	1943	1941	652	673
WDFY1	-0.96314	1.80101e-56	9434	9181	4622	4492
FAM26E	3.32547	1.95575e-56	47	42	394	457
PCMTD1	1.14614	3.46177e-56	1975	1741	3864	3966
MTMR6	1.01961	6.87955e-56	4238	3776	7655	7816
CHMP2B	1.40777	1.0363e-55	5542	4890	12269	14033
C6orf120	-1.03104	1.51614e-55	12915	12260	5799	5945
C12orf73	1.64937	1.91234e-55	471	475	1383	1447
PRRG1	0.835092	2.12317e-55	4861	4586	8240	7842
YTHDF3	1.04029	4.04907e-55	3539	3392	6774	6820
F2R	-0.784375	4.69503e-55	9483	8879	5242	4932
S100A2	-1.82287	1.14827e-54	794	716	215	192
MAK16	-1.27097	2.04817e-54	9288	9558	3650	3803
LAMC2	-0.704552	2.0719e-54	42475	38963	24328	23329
UBR7	-0.900132	2.83177e-54	10683	10306	5454	5280
POGK	-0.808286	3.0249e-54	7214	6571	3836	3671
PDE4D	0.797275	3.77068e-54	6614	5985	10594	10278
HNRNPA0	-0.669166	4.91657e-54	12930	11420	7739	6872
CPOX	1.19573	5.15263e-54	1992	1865	4112	4305
ENDOD1	-0.903563	8.16375e-54	12328	11600	6116	6081
ELK3	-0.953399	9.41919e-54	7750	7670	4068	3547
GCC2	0.947185	9.67579e-54	4165	3790	7293	7322
TMEM45A	1.65594	1.00789e-53	371	321	1024	1052
CYR61	0.854051	2.18798e-53	132368	131273	234284	220945
NRAS	1.04872	2.24715e-53	5984	5629	11238	11654
NT5E	-0.985217	3.62974e-53	75573	72407	35153	36110
PXK	-1.13932	4.0553e-53	2119	2011	956	835
NIPAL1	1.43345	4.24847e-53	595	466	1416	1313
FRYL	0.757868	4.37275e-53	4471	4182	7301	6668
ARF6	-1.01988	5.09082e-53	22479	21276	10092	10472
DENND5A	-0.761613	7.53539e-53	8492	7910	4926	4315
KIAA2018	1.02182	8.18574e-53	1182	1065	2269	2084
RUNX2	-1.12727	1.1644e-52	3326	3354	1543	1381
PLAUR	-1.09075	1.16578e-52	15234	15703	7579	6333
FAM63B	1.38571	1.19105e-52	498	463	1224	1172
PDE5A	1.74215	1.47668e-52	340	356	1096	1126
ITGA6	-0.956882	1.47748e-52	103020	98647	49004	50048
HIGD1A	1.33072	1.71755e-52	9029	8440	19567	22234
FAM89A	1.20092	3.52033e-52	1053	903	2139	2142
CYCS	1.68971	5.40869e-52	6884	6043	17480	22079
CTH	1.2408	6.85157e-52	875	793	1872	1884
NIPAL3	0.713852	7.63143e-52	4690	4241	7408	6575
LMBR1	-1.23665	8.13922e-52	8254	7838	3107	3396
INSL4	3.17629	1.06281e-51	41	62	476	420
BACE1	-0.828717	1.44489e-51	7992	7659	4341	4072
AP1S3	1.04514	1.80358e-51	1736	1466	3175	3116
RCN2	1.47145	1.93776e-51	6203	5496	14092	16720
TNKS2	0.843643	2.72017e-51	9240	9080	16180	15220
RAB14	-1.22504	4.90386e-51	14724	14978	5875	6245
SLC35A5	1.48567	5.4641e-51	1236	1131	2954	3351
KIF2C	-0.958254	5.89565e-51	11586	11632	5839	5576
TGFA	-1.1599	7.59222e-51	3166	3213	1399	1329
EIF1AX	1.39918	8.81379e-51	5157	4681	11409	13254
DNAH11	1.06002	1.07832e-50	2360	2243	4539	4611
PEX19	1.01687	1.63428e-50	6215	6223	12039	11985
LAMA3	-1.06901	2.21156e-50	10410	8045	4470	3906
PRPF4	-0.806079	2.75102e-50	14174	13781	7896	7374
ARNTL2	0.763958	3.11032e-50	3666	3188	5754	5342
MAPKAP1	-0.623219	3.11102e-50	14075	12665	8627	7934
CCNE1	-1.2577	3.61916e-50	2153	2177	884	846
ATP5J	-1.46988	3.83547e-50	11305	11457	3628	4199
ZNF260	0.951847	1.57443e-49	1867	1657	3289	3207
KIAA1191	-0.667778	1.71037e-49	15626	14554	9398	8733
ANKRD57	1.00649	1.94977e-49	3785	3550	6932	7112
PDE6D	-1.12999	2.12016e-49	2740	2748	1238	1158
CCL20	1.54452	3.10259e-49	4146	4765	11982	12861
MAP1B	-0.610222	4.60798e-49	34248	30949	21804	18979
ABCA1	-1.87771	4.97916e-49	1232	903	306	247
C9orf84	3.28322	6.47793e-49	66	34	441	480
TMEM43	-0.786035	1.10326e-48	8543	7791	4577	4454
FAM49B	-1.19973	1.16134e-48	18693	17603	7130	7911
FRMD6	0.904221	1.24454e-48	22349	21990	39762	39430
S100A6	-0.962919	1.58859e-48	34298	26948	15230	14649
TEAD1	0.716085	1.70435e-48	15225	14570	24934	21845
CDK8	-1.18313	1.87622e-48	2460	2422	1028	1024
FAM55C	0.975736	2.10382e-48	2249	2157	4166	4100
ZBTB10	-1.23511	2.35854e-48	2991	3125	1338	1149
PLEKHA8	0.978565	2.7065e-48	2534	2494	4797	4660
CHIC1	1.16141	3.15626e-48	1670	1555	3354	3518
ABCB10	1.56595	5.34697e-48	1264	1138	3096	3661
LAMTOR1	-0.925322	5.62321e-48	4865	4740	2596	2240
UBE2G1	-1.19071	1.13089e-47	10304	10286	4146	4454
VGLL4	-0.904398	2.00358e-47	3613	3255	1774	1724
FUS	-0.600547	2.41505e-47	23594	21008	14479	13569
PLK4	-0.753064	2.54759e-47	7439	6695	4076	3919
DCBLD2	-0.879638	2.8843e-47	19673	19264	10179	10018
RBMS2	0.591418	3.22092e-47	9833	8874	14127	12771
TTLL5	0.78709	5.06293e-47	6988	5761	10865	10088
FAM36A	-1.48808	6.58278e-47	4234	3593	1215	1434
ATP6V0A1	0.914998	7.66782e-47	5315	4756	10069	8084
CYBB	2.17953	8.54137e-47	115	105	479	471
HSD17B12	1.20967	9.71966e-47	9445	7740	17935	19806
C20orf11	0.794026	1.64132e-46	4570	3977	7676	6473
RAP1B	-1.56515	1.97593e-46	4134	4262	1243	1460
TSPAN13	1.44579	2.08997e-46	401	388	1036	1015
STAT4	2.36875	2.16904e-46	105	85	454	479
GPKOW	-1.41791	2.41704e-46	1291	1185	497	389
KATNAL1	1.21192	2.70186e-46	1294	1368	3002	2891
TNIK	1.31461	6.57332e-46	575	461	1291	1164
USP37	0.852691	6.84679e-46	2343	2238	4212	3693
ATP6AP2	1.28045	7.60596e-46	5517	5206	11578	13205
TRAPPC6B	-0.954498	7.97869e-46	6917	6224	3178	3280
SEMA7A	-1.64072	1.28931e-45	9762	8783	3479	2227
DCAF6	1.13254	2.16798e-45	3194	2813	6015	6512
WDFY3	0.731799	2.27885e-45	3985	3503	6359	5510
CDC42EP3	-0.772744	2.52068e-45	13224	12555	7307	7089
PIP4K2C	0.817796	2.76651e-45	2437	2178	3967	3789
PAN2	-0.86473	3.12481e-45	4389	3821	2175	2120
ITPR1	0.898176	3.16045e-45	2360	1943	4073	3573
SCO1	1.2889	3.75582e-45	4651	4018	9377	10744
CSRP1	0.674909	4.26489e-45	23637	21959	37588	31982
LUC7L2	-1.02386	4.74663e-45	9348	8637	4086	4337
C4orf26	2.96219	4.7721e-45	66	53	391	491
HMGCS1	1.62829	5.43368e-45	8435	6624	19522	24555
POLR2C	-0.802359	1.01378e-44	11852	11482	6511	6261
NNMT	1.33595	1.21836e-44	1022	1086	2510	2571
IFIT1	-1.31907	1.31297e-44	5380	5878	2127	2185
ANK2	0.760877	2.04676e-44	2892	2496	4527	4177
TTC33	1.11649	2.1648e-44	2015	1871	3894	4130
ETV5	-0.959258	2.23809e-44	6158	6247	3141	2956
IL8	1.7559	2.51717e-44	42054	54016	147966	162650
ACAD8	0.892431	2.99683e-44	3190	3130	5699	5500
RAPGEF5	0.92149	3.23127e-44	1990	1712	3645	3049
PDGFA	-1.36143	3.82988e-44	1698	1709	710	560
TRIM37	-1.02841	3.89719e-44	9721	9295	4321	4563
EPG5	0.675637	4.40145e-44	7653	7265	12034	10729
UBE2J1	1.2471	4.75266e-44	2786	2550	5670	6377
DSCR3	0.72237	5.81179e-44	3385	3074	5247	4918
ADAMTS15	-1.47614	5.87581e-44	1401	1233	520	385
CXADR	1.51294	8.17896e-44	715	544	1647	1765
SERPINE2	-1.00529	8.27152e-44	8468	8573	4055	4050
C5orf41	-1.19604	8.59289e-44	4024	4013	1898	1463
DLD	0.930896	8.78878e-44	9542	8617	16104	16855
COQ10B	-0.823466	8.85571e-44	5497	4998	2848	2805
EMP1	-0.729477	9.35829e-44	36305	34204	20501	20060
EDIL3	0.586399	1.2461e-43	10082	8899	14415	12780
SUCNR1	4.20725	1.46394e-43	25	9	338	259
HIVEP2	-0.677112	1.75682e-43	7859	6777	4601	4128
ARRDC4	-1.00266	1.80121e-43	5464	5547	2662	2587
OSBPL3	0.673304	1.92044e-43	7673	7134	11558	10970
PTGS2	-1.44569	2.17927e-43	10571	12736	4312	3896
TMEM38B	1.04118	2.38077e-43	3955	4033	7806	7886
CFL2	0.867061	2.75296e-43	6143	5980	10599	10499
GNAQ	0.849543	2.82741e-43	1709	1480	2887	2594
IRS1	0.899504	4.58655e-43	5518	4535	8934	8906
KRT80	1.09051	5.44328e-43	3064	2627	6564	5022
IFIT3	-0.808859	5.79746e-43	5787	5416	3090	3010
ASB2	-4.85818	7.05652e-43	298	229	11	6
MAP3K1	-0.976855	7.80048e-43	4387	4417	2187	2086
PCID2	0.686984	8.7942e-43	8927	8388	13611	12986
COL5A2	1.2002	1.0637e-42	579	536	1317	1131
PARD6B	-1.57448	1.06028e-42	1421	1517	456	486
SOX9	-0.884798	1.46837e-42	4122	3899	2093	2051
CHD3	-0.817383	1.78941e-42	22628	18053	11474	10503
MPDZ	0.685999	2.48028e-42	3692	3219	5554	5050
LTBP2	-1.06354	2.75448e-42	2182	1808	930	888
CIRBP	-0.682873	3.37618e-42	8248	7031	4767	4307
CLMP	-0.980893	3.87094e-42	2189	2093	1084	988
JUND	-1.41596	4.32326e-42	1120	998	369	387
GOLT1B	1.13281	4.67578e-42	3584	3349	6896	7576
TAX1BP1	0.942374	5.05139e-42	9770	9143	16879	17742
NPAS2	-0.852066	7.23637e-42	9611	8225	5209	4227
PLAC8	0.789236	8.24084e-42	2395	2250	3955	3706
TMBIM6	0.897724	9.42132e-42	40748	41728	74406	72391
SAMD12	0.871565	1.70441e-41	1761	1588	3170	2683
ZC3HAV1L	1.64896	1.88871e-41	234	201	708	595
RCAN1	-1.08498	1.96015e-41	3480	3440	1534	1578
JUB	0.896097	2.16515e-41	4530	4126	7561	7782
MAP3K13	1.00234	2.47338e-41	1244	1178	2330	2297
RNF13	-1.03068	2.84616e-41	3842	3817	1783	1795
SLC39A14	0.658987	3.12723e-41	7899	7354	11779	11198
C5orf24	-0.910797	3.17295e-41	10086	9602	4934	5049
SPRY2	-0.918116	3.96649e-41	4698	4361	2264	2305
RNF217	1.27834	4.46026e-41	518	476	1149	1149
TNFRSF9	-2.0251	5.17363e-41	527	464	113	119
BDNF	0.993962	6.04106e-41	1857	1862	3573	3499
TMEM64	1.33014	6.61344e-41	1850	1956	4353	4775
KLHL4	-0.993288	7.04265e-41	2329	2268	1136	1069
ANK3	0.781845	7.26325e-41	2311	2111	3897	3364
RAB38	0.987532	1.21217e-40	2430	2456	4653	4596
WWC2	0.653397	1.42393e-40	6662	6183	9901	9374
RAB17	3.91848	1.6899e-40	14	18	255	208
CREG1	1.17226	1.70222e-40	3069	2756	5888	6596
SLC40A1	0.989327	1.77847e-40	1085	1039	2058	1966
BCL7A	-1.06698	1.83057e-40	2849	2597	1396	1090
FAM13A	0.787656	2.12047e-40	1940	1713	3119	2895
ILDR2	1.25112	2.26656e-40	655	619	1422	1468
TAF1A	1.1431	6.38086e-40	4197	4168	8402	9203
KLF10	-0.977609	7.31504e-40	5437	5642	2790	2590
EML1	-1.35802	9.03412e-40	1393	1296	478	521
LMO7	0.735173	1.16318e-39	9025	7523	13349	12874
PAPD5	0.990965	1.19639e-39	2054	1889	3662	3803
SEC24A	0.768644	1.24977e-39	3173	3001	5124	4912
HLA-B	0.801061	1.48715e-39	3180	3035	5608	4746
STAT3	0.729535	1.7731e-39	10406	9636	17392	14380
NCKAP1	-0.953863	1.83756e-39	39040	39456	19067	19602
ARID1A	-0.943384	1.8419e-39	5669	4969	2962	2325
TTC7B	0.902633	2.36472e-39	1932	1614	3436	2889
HMGB3	-1.0981	2.55591e-39	5666	5080	2271	2504
NES	-1.21365	2.66697e-39	2469	1889	973	817
GPR116	0.768132	3.35844e-39	3336	3067	5258	5139
MTMR9	1.06708	4.75238e-39	1366	1348	2687	2737
KIF20B	-0.744238	5.82124e-39	17944	17062	10030	9903
TRANK1	1.01576	6.14101e-39	1784	1396	3303	2824
AHR	-0.811563	6.46454e-39	8242	8143	4556	4359
IRF2BPL	-1.00483	8.20522e-39	1982	1706	952	802
LIMD1	0.661457	9.39867e-39	5538	5246	8658	7638
FAM46A	1.30046	9.62704e-39	424	420	1066	921
GRB10	-0.675864	1.3855e-38	5403	4929	3290	2885
SLC35D1	1.21089	2.21159e-38	718	692	1529	1582
KIAA0101	-1.77289	2.4186e-38	4552	5389	1241	1535
KDELC2	-0.91377	3.15284e-38	23370	22428	11293	11874
UST	-0.871167	4.60264e-38	2958	2522	1455	1399
C20orf4	-0.676826	4.82352e-38	4911	4515	2936	2691
CHM	0.911425	5.60027e-38	2808	2488	4666	4817
NOG	-1.18395	6.16937e-38	1358	1180	530	534
CEP135	1.01617	6.88937e-38	1905	1925	3684	3709
HABP4	0.68089	1.13766e-37	2888	2615	4467	3955
METTL2B	0.747607	1.15043e-37	2920	2571	4465	4321
AKT3	-0.680259	1.61695e-37	13813	13256	8268	7857
NAPG	0.942004	1.70543e-37	3028	2997	5478	5565
ABL2	0.805102	1.71183e-37	16351	16649	29508	25669
RSPRY1	-0.798231	2.03988e-37	3764	3633	2125	1938
MFAP3	0.86369	3.06421e-37	7562	7172	12557	12995
TNRC6A	-0.586868	4.40165e-37	8202	7361	5244	4646
PHF6	-1.00727	4.49405e-37	8928	8668	4023	4319
TRIB1	-0.886332	4.50421e-37	2772	2700	1503	1326
CTSL2	-1.28548	1.13122e-36	1375	1420	548	547
MYBL1	-0.920201	1.23142e-36	4848	4766	2412	2435
PJA1	0.704313	1.5551e-36	2559	2219	3924	3502
CENPQ	1.16907	2.04323e-36	4133	4190	8425	9411
MARS2	0.967174	2.3684e-36	2467	2571	4793	4619
MAP9	0.810606	2.40007e-36	6769	6265	10754	11027
VEZF1	-0.874887	2.58827e-36	7925	7829	4085	4112
MFAP1	-0.973258	2.62588e-36	4955	4868	2342	2430
NUCKS1	-0.945789	2.64338e-36	75620	73010	35408	38105
TMEM158	-0.85694	2.76987e-36	3614	3044	1767	1733
LANCL1	0.715931	3.19328e-36	8834	8331	13524	13364
GK5	0.94334	3.36441e-36	1427	1257	2445	2470
RPL13A	-0.717229	3.57052e-36	19266	17814	10735	10762
PAPPA	1.17278	3.63483e-36	483	430	1047	918
SCEL	4.13042	3.65528e-36	10	15	201	222
ITGBL1	1.52814	4.36064e-36	253	206	651	611
RND3	0.924821	5.99313e-36	9363	8463	15509	16695
CPEB4	0.828233	6.37732e-36	2545	2377	4168	4163
DNAJC1	0.873007	6.85936e-36	2242	2033	3699	3760
ATP6V1C1	0.897493	8.32808e-36	5006	4640	8335	8778
WDR17	1.34385	8.61904e-36	859	942	2121	2245
SFTA1P	1.08193	9.52708e-36	2844	2796	5445	5931
CD22	-0.777706	1.22641e-35	5643	4634	2938	2770
KAL1	0.915063	1.25888e-35	1913	1945	3563	3387
ISCU	-0.689998	1.34357e-35	7385	6905	4294	4155
F2RL1	-0.887422	1.43751e-35	30950	30517	15528	16159
SEMA3C	0.948847	1.76764e-35	2112	2049	3779	3880
SELT	1.07141	1.98756e-35	4023	4016	7706	8396
FOXN3	0.689456	2.27111e-35	5620	5230	9092	7633
CDC27	-0.919843	2.70726e-35	21897	20963	10432	11151
CYP24A1	0.99416	3.39247e-35	1472	1544	3010	2736
RGL1	0.681205	3.72033e-35	2423	2199	3699	3373
UBE2V2	1.33694	3.96108e-35	2537	2235	5164	6280
ZFYVE26	0.598642	4.50086e-35	4088	3682	5927	5302
MFHAS1	0.908062	4.57687e-35	1337	1200	2494	2055
MYO5A	0.63705	5.72423e-35	3509	3122	5245	4598
TTC19	-1.02843	6.88002e-35	10626	10571	4750	5155
CSF3	-1.42808	7.70616e-35	1128	1218	416	417
ACADSB	0.915045	8.08445e-35	1864	1731	3190	3270
FAM91A1	0.898802	8.10361e-35	10783	10547	18496	19418
KIAA0040	0.794521	9.6339e-35	1577	1441	2681	2318
LRRC8B	1.07413	1.46518e-34	1926	1898	3697	3976
COG2	0.69111	1.6165e-34	4854	4587	7390	7152
UCA1	1.27056	2.00858e-34	3175	3685	8870	7027
CHML	0.773107	2.20397e-34	11165	10766	17788	17956
HOXD1	1.23422	2.21702e-34	480	487	1184	993
DUSP10	-1.03722	2.64662e-34	1752	1750	876	756
TNFRSF10D	-0.633948	2.69788e-34	7715	6651	4528	4293
RNF103	0.99462	2.75765e-34	1354	1297	2480	2556
RGS16	1.28211	2.88439e-34	410	357	887	890
EVI2A	-1.10765	3.32087e-34	8418	7942	3374	3850
TMEM41A	-1.1961	3.52215e-34	2383	2497	991	1042
C19orf43	-0.779571	3.56085e-34	3731	3564	2071	1985
KLF4	-0.857268	3.81096e-34	2521	2349	1297	1267
PGR	1.59534	4.30032e-34	252	292	830	744
TSNAX	-1.21728	4.976e-34	8672	8342	3188	3773
ITGB3	-1.20852	5.0076e-34	1788	1790	840	643
PRKCE	0.736874	5.23859e-34	5627	5239	8623	8639
C3orf64	0.982391	5.38554e-34	3185	2971	5563	6017
CHSY1	-0.736161	5.85177e-34	6838	6640	3938	3786
ATG7	-0.828285	6.38552e-34	2314	2170	1280	1132
ERBB2IP	0.676922	6.84811e-34	19718	19034	29937	29183
TBC1D20	0.645647	6.98106e-34	3689	3494	5622	5109
CS	-0.660521	9.34465e-34	13140	12803	8108	7568
DYNC1LI2	-0.589714	9.37134e-34	19443	18336	12290	11666
LYN	-0.900671	1.01807e-33	3897	3772	1940	1978
CLIC4	-0.883088	1.49753e-33	26196	24907	12762	13633
CDH11	-0.780839	1.66516e-33	6382	5118	3341	3033
MAST4	-0.850412	1.6868e-33	3103	2994	1759	1475
ADRBK2	0.888475	1.74229e-33	1071	1034	1943	1779
MAPRE2	0.728685	2.18039e-33	3733	3486	5742	5665
EEA1	-0.905468	2.18277e-33	8744	9180	4666	4481
VPS13B	-0.704251	2.22615e-33	3900	3381	2279	1985
OXA1L	-0.671654	2.24471e-33	13303	12892	8027	7672
NUBP1	-0.909991	2.41734e-33	1973	1837	979	955
C6orf130	-0.967106	2.82755e-33	6790	6495	3112	3362
ARMCX1	-0.610959	2.9448e-33	5314	4827	3294	3041
NEAT1	-0.898154	4.10079e-33	34967	31057	16132	17563
RAB1A	0.834849	5.31855e-33	7114	6638	11405	11960
ISG20L2	0.600575	5.3293e-33	7188	6762	10373	9812
GGPS1	0.960384	6.6463e-33	1705	1518	2908	3062
TMCC3	-0.702886	6.87613e-33	5186	4688	2918	2864
ZEB2	-0.901701	9.19979e-33	1940	1864	1003	941
RPA2	-0.758304	1.09222e-32	3802	3611	2128	2054
PDK4	-1.41381	1.14014e-32	1010	1098	412	346
CTPS2	0.689266	1.1408e-32	3901	3453	5701	5597
EPT1	0.594226	1.38825e-32	11241	10395	15834	15315
ATP8B1	0.607541	1.44008e-32	3791	3515	5629	5001
TMEM236	2.7558	1.56502e-32	39	32	240	219
ZBTB38	-0.634062	1.56745e-32	6791	6462	4236	3918
PXMP4	-1.50326	1.78847e-32	608	561	213	181
ASAP1	-0.597367	1.82034e-32	6513	6074	4143	3799
HIRIP3	-0.85992	1.83902e-32	2302	1933	1188	1037
PSME3	0.75317	2.04547e-32	14924	14488	23531	23753
PSD3	0.67389	2.82965e-32	4659	3844	6712	6210
MYPN	1.37575	2.85167e-32	415	400	964	1051
PVRL3	-0.71468	3.05965e-32	4241	3965	2427	2343
C1orf9	0.798907	3.05575e-32	5354	4992	8436	8714
ZRANB1	-0.765263	3.12936e-32	4274	4140	2407	2318
ARHGAP29	-0.585538	3.16858e-32	35553	32564	21884	21391
GTF2B	-0.890122	3.21066e-32	5076	4904	2517	2617
APOOL	0.733461	3.44652e-32	3050	2871	4738	4651
KIAA1467	-0.964642	3.60862e-32	4458	4640	2449	2017
CLDN12	0.875561	4.14172e-32	6069	6014	10372	10771
CDK14	0.87404	4.22349e-32	1477	1300	2417	2431
FSIP2	-1.23039	4.51312e-32	1183	1005	431	456
LOC100505746	1.28093	5.41578e-32	533	398	1168	988
SGTB	0.767736	5.90788e-32	3385	3012	5153	5220
P4HA1	-0.936527	6.11475e-32	9214	9140	4430	4713
IKBKE	1.00765	6.55632e-32	1893	1571	3763	2891
INSIG1	1.18083	6.74567e-32	6280	4858	11126	12810
RAB13	-0.700584	6.76786e-32	11438	9760	6214	6202
GDF11	-0.821647	7.09599e-32	2235	1941	1156	1096
ODZ4	-3.09988	7.20749e-32	222	203	24	23
FAM35A	0.871424	7.35149e-32	3797	3589	6277	6597
PDE12	-0.655738	8.06982e-32	8029	7484	4753	4638
PUS7L	0.821128	8.51255e-32	2594	2366	4125	4223
EME1	-0.811635	9.74827e-32	2872	2695	1525	1500
GTF2A1	0.867647	1.05029e-31	1550	1434	2872	2334
CITED2	0.726052	1.06756e-31	3592	2981	5268	5083
ARL13B	-1.21349	1.31347e-31	4452	4246	1633	1935
CCNA2	-1.03869	1.49911e-31	16455	16477	7214	8060
FBXO36	-0.89282	1.67433e-31	1671	1564	881	783
RACGAP1	-0.752223	1.88493e-31	17286	17178	9822	9709
TFEC	4.34915	2.0659e-31	7	10	169	168
PPARA	1.28151	2.43516e-31	1085	811	2517	1881
RERG	1.56316	2.70092e-31	230	194	580	612
OAT	0.827016	3.31198e-31	10195	9479	16126	17111
CUL4B	-0.67747	3.32024e-31	8419	7908	4902	4834
PDE2A	-1.11825	3.61133e-31	1441	1204	649	514
DMXL2	0.592941	3.99978e-31	3552	3259	5098	4705
FNDC3B	-0.888119	4.20801e-31	12781	13696	7080	6607
TCTN1	-0.949642	4.57721e-31	1696	1627	831	811
CDCA5	-0.60889	5.46937e-31	9765	9135	6394	5450
SLC19A2	-0.960678	5.65185e-31	5180	4961	2382	2582
PMM2	0.711232	5.83676e-31	2307	1951	3552	3097
RGS18	4.44046	7.04194e-31	7	9	162	169
MAML1	-0.672465	8.18322e-31	6932	6002	4226	3522
LIPH	0.81087	9.45711e-31	1489	1283	2520	2122
ZNF566	0.856879	9.98977e-31	1046	904	1730	1636
HBP1	-0.765484	1.04223e-30	4481	4214	2436	2441
KANK2	-1.07145	1.12576e-30	1719	1556	716	768
RASA2	0.993813	1.19297e-30	1581	1469	2786	2997
TOR1AIP2	0.662721	1.23964e-30	12325	11874	18446	18105
TRIM38	0.841411	1.29611e-30	1439	1400	2465	2390
DLAT	0.773013	1.95121e-30	15268	14548	23810	24748
NAA15	0.751431	2.02523e-30	11923	11651	18808	19047
CAMSAP1L1	0.669355	2.05132e-30	5270	5001	7874	7708
SLC41A2	0.936298	2.0645e-30	711	640	1292	1175
GCLM	0.864976	2.2156e-30	4596	4331	7505	7982
ZNF532	-0.692045	2.34832e-30	3141	2777	1866	1630
UNC13B	0.636604	2.56397e-30	2630	2410	3865	3610
CPEB3	1.25681	2.69148e-30	316	295	721	673
HSDL1	0.673369	2.72454e-30	4024	3871	6134	5883
CAV1	-0.650231	2.98162e-30	12837	11858	7513	7486
MAPRE1	-0.862075	3.52867e-30	39837	38744	19883	21314
RNF38	-0.936523	3.76079e-30	3585	3797	1924	1766
FLT1	3.62441	4.21706e-30	13	16	172	173
HINT3	0.889749	6.44503e-30	1887	1749	3137	3280
ATP2B1	-0.678732	7.26719e-30	26994	26850	16382	15742
ATP6V1B2	0.813499	8.15066e-30	8581	8580	14222	14554
TBC1D22B	-0.716243	9.35619e-30	3074	2920	1847	1638
LAMP2	0.599229	1.04326e-29	7985	7508	11387	11003
GXYLT2	1.03237	1.22079e-29	720	739	1458	1393
SPSB1	-1.21436	1.30268e-29	1821	1453	774	573
UEVLD	-0.895364	1.42509e-29	1955	1939	1036	964
CALCRL	3.31341	1.55528e-29	62	22	361	424
LOC643201	-0.974902	1.74996e-29	3447	3495	1648	1722
SYNE1	0.70924	1.79772e-29	4295	3447	6373	5685
SMAP2	-0.81649	1.82168e-29	3907	3981	2267	2017
LRP12	-0.695334	1.86794e-29	5873	5545	3383	3342
STAG1	-0.860442	2.00323e-29	2991	2857	1519	1552
ADAMTS1	0.692889	2.16175e-29	3419	3306	5284	5092
FASTKD5	0.874561	2.31816e-29	2590	2472	4313	4531
C7orf23	1.00112	2.62858e-29	1827	1635	3138	3453
HMGB2	-0.692243	2.76923e-29	46257	44510	26645	26927
B3GNT1	-0.809716	3.0137e-29	2162	2029	1162	1119
CREB5	-0.737434	3.04832e-29	5804	5655	3304	3255
WDR66	0.791554	3.68517e-29	1508	1417	2441	2388
MAD2L1	-1.07137	3.74387e-29	15475	15432	6499	7506
PIK3R3	1.52355	3.99714e-29	218	186	540	565
NEK6	-0.699519	4.0832e-29	7215	5987	4218	3537
WWC1	0.796815	4.14797e-29	6199	5060	10371	8299
YRDC	0.931814	4.20936e-29	4000	4229	7423	7570
GCH1	0.857023	4.36014e-29	3071	2995	5132	5343
TMEM55A	1.11267	4.64613e-29	1190	1183	2324	2566
UBE2B	0.872943	4.74839e-29	3896	3612	6309	6782
LRRC7	4.64106	5.84703e-29	4	11	162	203
PJA2	0.675213	8.21562e-29	10540	10046	15653	15694
DNAJC10	-1.00357	8.30812e-29	34340	33095	14901	17109
S100PBP	-0.65726	8.86837e-29	4545	4158	2667	2595
IRF2BP2	-0.694484	1.16229e-28	4960	4826	3107	2675
ZFP106	0.598055	1.44235e-28	12076	11868	18082	16549
APOL2	0.941374	1.48621e-28	656	596	1221	1074
SUCLG2	0.766048	1.53256e-28	10838	9588	16076	16977
CCDC68	0.730869	1.63169e-28	2596	2222	3821	3792
ENTPD7	0.908814	1.63721e-28	3197	3473	6214	5769
GLB1L	-0.877766	1.66078e-28	2139	1854	1027	1042
FCHO2	-0.957981	1.76158e-28	11663	11955	5568	6027
DLG5	-0.921544	1.88353e-28	5222	4183	2665	2074
LOC100505817	-0.956131	1.92633e-28	1364	1311	709	609
CASD1	-1.05409	2.12246e-28	1319	1237	575	598
MPP7	1.32275	2.3242e-28	315	317	744	764
ARIH1	-0.655896	2.37857e-28	7451	7142	4479	4359
SHCBP1	-0.993352	2.66843e-28	6159	6506	2954	3119
KLHDC10	0.587669	3.81935e-28	3164	2952	4620	4156
MYCBP2	0.703539	5.16518e-28	9781	8107	15326	12478
UBE2D2	-1.01833	6.58516e-28	9115	9424	4141	4586
LAT2	-0.876659	6.6731e-28	2234	2122	1257	1012
LOC100506710	-0.698961	6.83832e-28	7000	6951	4197	4011
LOC339535	0.980968	6.97787e-28	1560	1573	2866	3032
KLF5	0.763898	7.08681e-28	2190	1892	3289	3310
FOXO1	-0.756768	7.36988e-28	2530	2447	1463	1350
FAM115C	1.13588	9.40257e-28	641	535	1189	1268
CASP4	0.771717	9.70079e-28	15766	15057	24412	25732
ARPC1A	0.606742	1.07831e-27	4813	4247	7164	6012
ZDHHC6	-0.764089	1.12128e-27	5930	5693	3226	3300
YME1L1	0.640211	1.28828e-27	15786	14746	22588	22770
E2F3	-0.716628	1.7929e-27	7861	7771	4575	4505
C4orf43	-0.902961	1.79991e-27	9100	8510	4253	4711
ANXA2	0.690701	1.89455e-27	24706	24101	37387	37759
GINS3	-0.891912	1.92647e-27	1553	1495	803	765
IMPACT	0.814293	2.10319e-27	2527	2245	3902	4085
RBM8A	0.850283	2.29239e-27	2805	2499	4400	4699
TMEM194A	-0.59642	2.32601e-27	9480	9119	6025	5718
ARL8B	0.804934	2.46021e-27	3576	3287	5554	5864
RAB31	-0.749764	2.60729e-27	10506	10611	6028	5963
FAM9B	1.39211	2.84876e-27	265	253	628	667
RAP2A	-0.844788	3.26045e-27	3295	3018	1631	1717
CREBL2	0.821147	3.28725e-27	4118	3762	6406	6847
SLC50A1	0.672289	3.38887e-27	2361	2001	3393	3229
EI24	0.683219	3.95606e-27	15209	14008	21994	22696
SEMA5A	1.57336	4.52501e-27	251	297	885	681
GINS1	-1.08525	4.67813e-27	3239	3492	1465	1564
ADARB1	0.785394	4.83708e-27	7487	5996	12306	9867
MTMR7	2.89711	5.03589e-27	53	102	482	627
FBXW4	-1.26814	5.22152e-27	788	631	295	266
TRIM23	0.912662	5.80635e-27	1963	1860	3303	3552
NUP54	-0.956891	6.05062e-27	10632	10608	4933	5493
CNOT6	0.702657	6.40229e-27	4553	4455	7029	6960
TWF1	0.932931	6.6863e-27	5603	4924	8978	10124
LMAN1	0.60301	6.98141e-27	14831	13343	20344	20421
GTF3A	-0.85962	8.43832e-27	9535	9105	4685	5099
ZNF451	0.661068	9.69553e-27	6000	5741	8876	8832
COL11A1	2.85722	1.05071e-26	35	46	239	322
ERLIN1	-0.870085	1.04993e-26	18156	18900	9469	9883
TSC22D3	-0.872639	1.1353e-26	1488	1423	784	734
BTBD7	-0.767409	1.14376e-26	4863	4971	2840	2681
CNIH3	-1.27265	1.18091e-26	759	640	272	279
ZFYVE21	-0.895518	1.25019e-26	2318	2094	1277	991
F2RL2	0.879694	1.40097e-26	1388	1460	2621	2391
PCDH20	-1.58453	1.45188e-26	512	557	181	160
SQLE	1.07602	1.51697e-26	2567	2027	4297	4890
SSR1	0.796398	1.59043e-26	11433	10950	17899	19136
CDKN3	-0.602494	1.71489e-26	11949	11129	7280	7212
ITGB5	-0.918062	1.74108e-26	5321	4634	2899	2141
GFPT1	0.705616	1.83333e-26	9232	9041	14135	14293
CDC23	0.736359	1.87654e-26	5901	5491	8851	9228
H3F3B	-0.692421	1.94162e-26	51988	49765	29555	30468
KIAA1826	0.874991	2.31498e-26	4265	4023	6911	7561
CHST4	0.982497	2.39534e-26	666	686	1330	1223
SYPL1	-0.860263	2.4685e-26	5937	5671	2928	3163
RRN3	-0.699122	2.49007e-26	7972	7562	4521	4601
LDLR	-0.951244	2.49438e-26	11470	8741	5647	4324
RASGRP3	1.22661	2.57129e-26	288	270	668	579
CD97	-1.31899	3.35053e-26	7360	5411	2949	1942
KLHL8	0.625772	3.67333e-26	4332	4194	6418	6140
USP14	-0.983812	3.7431e-26	10984	10518	4805	5541
SLC16A14	-1.61321	3.89401e-26	696	805	269	202
C14orf118	0.736563	3.96245e-26	2885	2684	4925	3951
TPST1	-0.775697	4.12878e-26	1979	1880	1153	1001
ANXA2P2	0.772646	4.17696e-26	39963	39142	62604	66220
C7orf60	1.11789	4.21553e-26	539	527	1074	1131
PLEKHA5	-0.606056	4.45437e-26	9877	9456	6145	5975
CCNY	-0.679284	5.5324e-26	6523	6015	3701	3760
MEF2C	-1.17752	5.67541e-26	884	861	361	375
WDR82	-0.649326	9.23812e-26	15490	14076	8868	9087
YES1	0.669341	9.63246e-26	9234	8662	13407	13717
DSE	-0.72113	1.04648e-25	9518	9723	5681	5471
PRDM8	-0.997792	1.30344e-25	2597	2099	1071	1163
PTPN12	-0.7124	1.31338e-25	22001	20872	12197	12737
CLK1	-0.593025	1.31721e-25	12018	11569	7582	7341
OSGIN2	0.876467	1.38544e-25	2222	2018	3556	3852
JMY	-0.7334	1.42805e-25	5689	5832	3520	3110
CDC14C	1.39796	1.48797e-25	207	190	499	499
CENPA	-0.910314	1.49147e-25	5574	5142	2562	2863
ZNF43	-1.13313	1.5107e-25	1091	1136	484	486
IDE	0.608299	1.66965e-25	8021	7691	11533	11318
CGN	0.834869	1.67682e-25	1113	917	1871	1583
MAVS	0.739618	1.71202e-25	6561	5077	9950	8559
PXN	-0.65291	1.80869e-25	21013	19096	13587	10809
UXS1	-0.710756	1.83884e-25	7455	7194	4231	4305
SSH2	0.811589	1.89535e-25	1517	1471	2767	2251
LEPR	-0.646768	2.52766e-25	3622	3195	2101	2048
FSTL3	-1.06205	2.69815e-25	1308	1076	612	478
C7orf58	0.749965	2.74076e-25	1300	1271	2181	1951
LSM11	0.829816	3.08582e-25	917	857	1634	1379
PDE3B	0.792097	3.15547e-25	1444	1328	2271	2303
ADAMTS3	-1.43644	3.43536e-25	1678	1729	524	674
C5orf34	-0.853349	3.46374e-25	2119	1921	1044	1086
CYP1A1	-1.63357	3.60424e-25	2657	3289	1136	713
DTX4	0.831483	3.69155e-25	898	759	1505	1308
TFRC	0.810856	4.07281e-25	32451	30590	50162	55118
TMED8	1.53626	4.30084e-25	370	281	1077	729
LOC100499466	0.720097	4.91279e-25	2744	2495	4062	4159
TRUB1	1.01251	5.20234e-25	2175	2152	3897	4417
POLE3	-0.75174	5.29853e-25	9701	9612	5391	5550
RBAK	0.646868	6.56294e-25	2214	2127	3348	3141
FAM149B1	-0.863027	6.6497e-25	1370	1258	700	678
KIAA1841	-0.898571	6.71475e-25	1643	1517	794	821
PTPRM	0.587093	7.95782e-25	6117	5265	8902	7422
ZBTB34	0.705575	8.6368e-25	2183	2140	3649	3094
CLDN7	-0.915589	8.83035e-25	2550	2091	1324	1025
AGL	0.848037	1.0793e-24	2549	2616	4376	4498
ZCCHC10	1.21959	1.2574e-24	1526	1401	2880	3594
DCTN2	-0.610536	1.26715e-24	6292	6146	4013	3767
TFB2M	-0.774918	1.36066e-24	6225	5975	3309	3486
TFCP2L1	0.949367	1.51661e-24	683	693	1374	1168
LOC100127888	-2.03343	1.96633e-24	1209	701	271	173
SDC2	0.911908	2.05205e-24	1940	2049	3536	3631
SMC4	-0.732988	2.15069e-24	30501	29945	16941	17734
LOC100287036	-1.00296	2.20067e-24	902	810	433	382
SLC16A1	2.07657	2.20521e-24	109	132	423	547
SEMA3A	-0.794264	2.28204e-24	6493	5693	3215	3469
NUAK2	0.804218	2.36685e-24	895	799	1439	1381
HSD17B2	1.58341	2.59768e-24	179	222	618	535
PCGF6	-1.24025	2.68473e-24	4820	4316	1599	2070
COL13A1	-0.892119	3.05166e-24	21472	16558	11131	8424
LOC441666	1.34079	3.12962e-24	286	287	662	722
DCAF16	0.707773	3.27561e-24	4538	4392	6879	7029
KRCC1	-1.26012	3.32482e-24	1313	1072	433	512
ARL6IP1	-0.773463	3.38574e-24	20092	20840	11343	11522
C7orf46	-1.01077	3.43092e-24	1299	1294	604	624
AHCYL2	0.650199	4.28082e-24	2944	2929	4583	4224
DCK	0.854203	4.61729e-24	7691	7668	12646	13816
BMP2	-0.978589	4.66711e-24	1515	1468	700	743
CRISPLD2	-1.26754	4.78783e-24	788	820	360	280
IFT172	-0.650308	4.8355e-24	2388	2186	1455	1326
TNS1	-0.940011	5.07172e-24	3408	2910	1818	1331
IL17RD	-0.727218	5.5126e-24	5016	4068	2614	2605
AGTPBP1	0.615951	5.78127e-24	9648	8901	13436	13652
TMEM161B	0.610034	5.88332e-24	4417	4289	6460	6223
ARSB	-0.697467	6.00133e-24	3491	3469	2114	1986
CYP1B1	-1.141	6.41025e-24	3472	4208	1744	1596
CCNB2	-0.834731	8.05617e-24	8125	7798	4056	4447
CLIP4	0.641452	8.56607e-24	11743	11049	16734	17150
TMTC3	0.742906	9.14115e-24	2915	2947	4703	4663
PIGX	-1.05735	9.22164e-24	2523	2501	1070	1229
MAPK8	0.589387	9.96965e-24	5426	5357	8039	7461
SLC38A1	0.594158	1.19508e-23	33173	30595	45435	46284
CELSR1	-1.38196	1.36496e-23	2256	1659	868	567
GATAD2B	-0.729566	1.44828e-23	5393	5593	3297	3039
LONRF1	-1.16694	1.54064e-23	2296	2342	898	1069
CDKN2D	-1.03908	1.60571e-23	2106	1692	1016	749
VAPA	-0.74499	1.81366e-23	14228	14500	8095	8266
RECK	1.01824	2.03553e-23	790	630	1331	1402
ANLN	-0.640234	2.12936e-23	40241	40608	25061	24479
LRIG1	-0.615079	2.13487e-23	2748	2483	1685	1573
SOAT1	-0.844555	2.21638e-23	12711	13071	6612	7084
GPC4	-1.15187	2.3553e-23	1818	1913	748	853
ACBD7	-0.666925	2.42521e-23	2264	2116	1370	1263
ANKRD22	-1.76212	2.44837e-23	488	391	109	137
C1orf201	-0.850572	2.5402e-23	2331	2224	1360	1058
ATP11C	0.663475	2.56411e-23	2606	2504	3890	3831
RPE	0.720273	2.64939e-23	6048	5721	8998	9475
KLF3	-0.860445	2.67306e-23	4216	4268	2163	2294
ANP32E	-0.868945	2.82197e-23	26641	25483	12719	14444
LRRC16A	0.589201	2.9795e-23	2175	1961	3054	2880
VPS36	0.785489	3.11439e-23	4273	3906	6439	6979
MED30	-0.947546	4.6458e-23	2798	2770	1307	1444
TTK	-0.703424	4.78744e-23	10197	9812	5736	5977
SLC25A30	0.7918	4.97046e-23	2889	2633	4383	4716
ANKRD13A	0.619376	5.25951e-23	3835	3638	5502	5447
DNAJC24	0.900539	5.79411e-23	2475	2283	3980	4470
PMEPA1	-1.24474	5.81414e-23	823	888	340	350
ELF3	-2.41966	6.6417e-23	247	180	41	35
CD68	-0.588005	7.16781e-23	19924	17214	13040	10560
ANO3	1.8898	7.38253e-23	80	67	262	258
C6orf125	-0.64191	7.51422e-23	2315	2131	1419	1300
MTDH	0.745495	7.64545e-23	10467	10074	15844	16967
TAF2	0.657873	7.84358e-23	4633	4264	6594	6779
C17orf63	0.770624	8.38803e-23	2202	2319	3918	3464
APOBEC3B	-1.21785	8.52156e-23	1084	1198	530	411
TMEM131	-0.590018	8.96848e-23	8241	6927	4839	4753
ZNF91	0.786538	9.67018e-23	1700	1783	3048	2701
CCNB1	-0.730707	1.04173e-22	35564	35700	20031	20932
C9orf80	0.859475	1.1335e-22	1082	875	1683	1695
H2AFX	-1.11349	1.24359e-22	2989	2182	1312	967
SUV39H2	0.808217	1.25947e-22	1959	1728	2970	3173
SH3PXD2A	-0.594608	1.36727e-22	7018	6280	4634	3781
SWAP70	0.625685	1.47838e-22	4687	4284	6541	6647
PI4K2B	-0.753372	1.57186e-22	5539	5472	3055	3175
SSX2IP	0.800471	1.63573e-22	3972	3626	6009	6583
PPM1H	0.807299	1.77383e-22	1042	1024	1737	1713
THRB	0.819339	1.9001e-22	929	851	1491	1502
EMP2	-0.760829	1.93943e-22	3811	3569	2018	2131
CNN3	-0.624592	2.00616e-22	22735	20673	13155	13656
ZNF462	0.634199	2.05792e-22	4376	3533	6315	5388
C5orf32	0.592163	2.1357e-22	4365	3870	6515	5346
ARID4B	-0.676786	2.13355e-22	6625	6351	3821	3918
ZNF138	-0.87332	2.18188e-22	1518	1499	786	786
FOXA2	-0.711588	2.30264e-22	2898	2411	1689	1404
BLCAP	0.692735	2.32325e-22	5671	5925	9259	8663
ABCD3	0.716242	2.34588e-22	7552	7057	11061	11796
EIF5A2	0.920129	2.35457e-22	894	798	1474	1573
SPEF2	-0.985935	2.45354e-22	1019	1039	519	474
TAF5	-0.761867	2.62739e-22	6180	6191	3413	3547
ARHGAP18	-0.765876	2.89727e-22	14271	13892	7588	8194
SHISA2	-0.850311	3.07303e-22	1899	1964	1049	999
MFSD9	1.13497	3.5213e-22	335	356	751	700
SAMHD1	0.629862	3.68916e-22	5834	5338	8126	8342
PAQR8	-0.644158	3.7841e-22	3024	2825	1946	1631
TBC1D15	-0.775574	4.0062e-22	6704	6777	3675	3838
UFC1	-0.847164	4.32698e-22	5056	4904	2509	2765
RUFY2	0.78955	4.71914e-22	2668	2206	3888	4120
SCARB2	-0.651454	5.41688e-22	20972	20469	12422	12739
FBXO28	-0.688503	6.02604e-22	12973	12161	7216	7639
CFDP1	-0.647274	6.36041e-22	15195	14326	8808	9153
COMMD8	1.06221	6.65022e-22	1993	1747	3351	4063
GLYR1	0.614153	7.4724e-22	3136	2541	4376	3904
LARP6	-0.886534	8.49532e-22	2788	2198	1447	1126
TMEM66	-0.845927	9.62126e-22	9800	9232	4725	5351
PAPSS2	0.736353	9.98394e-22	7878	8024	12427	12853
MUM1L1	0.928075	1.03926e-21	1014	956	1708	1861
SLC39A8	0.746602	1.11265e-21	4579	4483	7041	7452
CXCL5	3.25583	1.11611e-21	14	22	143	185
KDELR3	-0.601775	1.25697e-21	3174	2996	1991	1889
PDCD4	0.691596	1.31891e-21	7593	7316	11199	11751
XPOT	0.622371	1.40105e-21	8647	8296	12323	12546
USP12	-0.794305	1.49761e-21	6844	7056	3741	3908
QSER1	-0.683082	1.52695e-21	7950	8041	4764	4745
DEPDC1	-0.766522	1.62341e-21	9208	9081	4944	5304
ZFP37	-0.958039	1.73982e-21	932	875	445	442
EMR1	0.809236	1.81229e-21	2305	2461	4021	3960
LOC152225	0.777458	1.85941e-21	2257	2372	3829	3753
TAGLN	0.929192	1.9009e-21	1642	1586	3407	2485
ESRRG	3.75466	1.94891e-21	13	6	118	129
CD46	0.715578	2.19823e-21	12565	11118	17738	19252
TBC1D13	0.598589	2.21639e-21	3315	2899	4929	4058
TM4SF1	0.673005	2.74719e-21	40463	41229	61760	62575
RGS7	0.929076	2.7658e-21	662	624	1143	1190
SERPINB7	0.698972	3.02098e-21	1540	1484	2360	2323
GEMIN8	-0.936481	3.05068e-21	954	912	506	426
FAM200B	0.612771	3.23377e-21	4638	3924	6213	6247
FGD4	1.6033	3.30039e-21	117	96	314	303
FZD5	0.766626	3.40272e-21	1153	1147	1891	1844
TMEM56	0.829588	3.61049e-21	1163	1201	2015	1997
RAP2C	-1.11316	3.63321e-21	5499	5555	2160	2701
MPP2	1.15717	3.70922e-21	703	522	1502	1106
BICC1	0.659627	3.78297e-21	1420	1306	2225	1889
B3GNT5	0.878227	3.88095e-21	1988	2079	3460	3674
MPZL2	0.831922	3.94991e-21	1605	1555	2589	2771
TFPI2	0.751996	4.31614e-21	6796	6947	10797	11287
CCDC72	-0.876814	4.54486e-21	2393	2113	1108	1226
LOC100507127	1.0892	5.06134e-21	583	491	1024	1147
PELI1	0.676686	5.13161e-21	3111	3165	4865	4717
ABHD3	-0.905193	5.17845e-21	1954	1964	965	1030
DDX18	0.668946	5.32664e-21	17010	16106	24349	25808
TOB1	-0.884475	5.35582e-21	1777	1639	845	917
COQ10A	-1.04797	5.61127e-21	1411	1555	681	690
CLDN4	-1.57958	6.06615e-21	2596	1908	928	515
KRTAP4-11	6.18027	7.56819e-21	3	1	163	114
SLC7A11	0.714256	8.356e-21	9847	10474	16159	15712
PRKACB	0.732406	8.47005e-21	4236	4124	6425	6813
HMGCR	0.694956	8.89147e-21	15071	12995	20785	22412
DPY19L4	-0.732011	9.13588e-21	3828	3816	2173	2218
RCCD1	-0.767661	9.48431e-21	3124	3074	1701	1771
LOC81691	-0.969186	1.17182e-20	1258	1206	575	624
EFEMP1	0.655107	1.19509e-20	2180	1999	3117	3154
RGS4	1.33347	1.21028e-20	237	241	545	603
TLR3	1.71392	1.22477e-20	159	126	393	494
GPR56	-1.29296	1.23187e-20	2863	2081	1173	755
YWHAZ	-0.682281	1.27103e-20	48167	46799	27348	29054
SLC16A7	0.798376	1.42968e-20	1361	1450	2445	2232
RHOU	-0.889373	1.54051e-20	942	842	492	427
BCL2	0.643135	1.56548e-20	1327	1148	1910	1775
NPTXR	-1.13536	1.59349e-20	1277	1117	619	424
HIPK3	0.807516	1.64875e-20	1801	1946	3375	2907
SLC7A1	0.677035	1.68118e-20	10313	8777	16473	12698
ST18	2.28695	1.72019e-20	37	43	206	168
NTN4	0.591773	1.85772e-20	5578	4695	7355	7378
BRCA1	-0.699168	1.87498e-20	5629	5359	3141	3308
BAZ1A	-0.660057	1.97706e-20	18511	17349	10484	11131
HHAT	0.849206	1.98882e-20	1007	840	1549	1616
MAPK1IP1L	-0.67704	2.05615e-20	16941	16664	9793	10248
NAV2	-0.658434	2.57837e-20	4195	4000	2753	2215
GMPR	0.622756	2.69665e-20	1560	1386	2337	1994
GBP2	-0.624614	3.15304e-20	2009	1813	1238	1127
ZNF239	-0.973014	3.17033e-20	848	793	397	400
PLEKHO1	-0.77844	3.22466e-20	2577	2335	1551	1188
PER3	-1.59329	3.241e-20	458	357	152	106
FILIP1	2.37404	3.35797e-20	32	36	182	155
ARHGDIB	0.631945	3.52864e-20	18292	17694	26075	27087
NCRNA00294	-0.762456	3.58232e-20	1370	1316	786	726
C18orf19	0.696219	3.61253e-20	2553	2297	3651	3830
PFKFB2	0.683129	4.38838e-20	1999	1957	3030	3030
MANBA	-0.817023	4.58273e-20	1576	1480	811	842
AMPD3	-0.617064	4.94445e-20	2821	2456	1656	1622
SPIN4	0.699037	5.01712e-20	3405	3463	5302	5341
STK35	0.680922	5.14618e-20	3245	2714	5090	4034
RCSD1	-1.23632	5.4401e-20	636	490	247	208
NUDT6	-0.872167	5.48876e-20	1051	1022	551	530
TDG	0.863025	5.77322e-20	1814	1786	2965	3273
C15orf23	-0.600254	5.83447e-20	9581	9064	5796	5928
KISS1	1.36839	5.98355e-20	1799	1307	4803	2871
ZC3H6	-2.01977	6.45727e-20	279	225	52	66
ZNF525	0.817198	7.25966e-20	629	551	1018	964
COMMD10	0.766422	7.80964e-20	3335	2895	4805	5270
FZD6	-0.753921	8.36649e-20	7914	7568	4170	4573
EFHD2	1.5532	8.58139e-20	1453	978	4364	2461
KITLG	0.752424	8.8101e-20	1033	1052	1758	1600
TGFBR1	0.656867	9.01304e-20	3472	3321	5027	5183
VNN1	1.6713	9.20726e-20	138	148	389	478
SHISA9	3.174	9.53144e-20	13	14	117	118
KPNA4	-0.658175	1.07667e-19	13435	13504	8057	8233
AGGF1	-0.702671	1.08417e-19	9322	9017	5191	5547
LAMP3	1.07046	1.09317e-19	369	348	699	736
PIK3CB	0.587462	1.11845e-19	3527	3543	5295	4858
CAMKMT	0.778445	1.38627e-19	1005	919	1550	1594
DENR	0.776617	1.40007e-19	10139	8707	14416	16255
POLA2	-0.663005	1.54826e-19	2359	2289	1425	1377
LOC727896	0.599602	1.74135e-19	2071	1763	2809	2724
GPR68	-2.2453	1.76568e-19	192	194	46	32
PTGES	-0.763778	1.81294e-19	4660	4055	2811	2098
GAB1	-0.928224	1.84255e-19	1822	1795	857	954
SCN9A	2.17025	1.98795e-19	53	48	194	239
GPR137B	0.950346	2.03404e-19	1255	1419	2447	2493
FAM108C1	-0.897956	2.25885e-19	3577	3327	1630	1894
CSMD3	2.26717	2.27688e-19	41	61	226	244
LOC100268168	0.840432	2.44377e-19	564	528	953	912
MBD5	-0.86284	2.55665e-19	1161	938	570	529
LOC100506714	-0.924727	3.36805e-19	1083	1136	581	537
HES1	-1.14101	3.39187e-19	583	508	233	238
TMPO	-0.838009	3.40451e-19	30556	29891	14901	17284
RAP1A	0.781819	3.54907e-19	6437	6258	9819	10966
C9orf41	0.902238	3.64627e-19	575	553	993	1017
TMEM159	-0.736066	3.65824e-19	3113	3290	1923	1755
TLN2	0.940493	3.91377e-19	1680	1307	3168	2308
HERPUD2	0.714917	4.17981e-19	1640	1550	2451	2539
N4BP1	-0.647667	4.53325e-19	3178	3077	1906	1903
CASP1	1.57752	4.76547e-19	114	120	320	346
SOCS3	0.923613	4.86015e-19	2641	1884	4597	3581
BOD1	-0.755138	4.87926e-19	9108	8215	4604	5157
ASF1A	0.739287	5.5454e-19	2492	2122	3530	3793
E2F7	-0.676284	5.6427e-19	13605	14571	8989	7896
MARK2	-0.834421	5.66355e-19	2616	2035	1393	1095
PBK	-0.944966	5.69632e-19	14469	14076	6344	7756
LOC100288077	1.5482	6.38527e-19	147	167	409	467
MANEA	-0.697974	6.42723e-19	4210	4243	2465	2508
ZFP1	0.714486	6.43381e-19	987	875	1466	1445
BEST3	1.03981	6.68549e-19	400	304	723	655
UBIAD1	0.676642	6.74154e-19	1038	962	1558	1491
HIVEP1	0.664945	6.81951e-19	1187	990	1742	1549
CAV2	0.693313	6.84391e-19	1867	1576	2612	2685
NFKBIE	0.603722	6.94395e-19	1778	1716	2724	2351
FBXO22	0.654579	7.44084e-19	3074	2941	4437	4589
CASC5	-0.586371	7.94783e-19	5918	5991	3980	3604
C6orf115	0.935227	8.13855e-19	5137	4821	8160	9936
GGCT	0.78425	8.22136e-19	3997	3751	5982	6716
DCAF17	0.681382	8.48649e-19	2518	2549	3877	3880
CFH	0.703332	8.55155e-19	2616	2314	3695	3943
PRNP	-0.615827	9.10368e-19	32675	31432	19469	20402
HAT1	0.718438	9.32828e-19	9911	9499	14493	15920
ODZ1	0.661506	9.68402e-19	1356	1178	2092	1735
MDN1	0.640028	1.02775e-18	9082	6953	12803	10994
KCNN4	-1.42832	1.05606e-18	1339	1026	528	313
RGS2	1.00137	1.07767e-18	1319	1350	2343	2746
DCUN1D5	0.838507	1.18524e-18	10339	8896	15015	17641
FAM20C	-2.21225	1.20029e-18	459	259	90	57
FOXP2	1.19256	1.23102e-18	224	237	513	494
HS6ST2	-0.691259	1.24956e-18	6307	5838	3443	3718
VEGFC	-0.714515	1.39906e-18	4625	4732	2690	2753
TMEM50B	-0.773528	1.47601e-18	2146	2098	1155	1212
CPM	0.639273	1.48884e-18	1264	1074	1787	1683
DUSP22	0.874862	1.50091e-18	491	428	869	740
TOP2A	-0.592412	1.54258e-18	75673	75724	47646	48179
CCDC148	1.53602	1.61283e-18	194	161	432	545
C10orf46	0.689093	1.62861e-18	4849	4862	7300	7634
NET1	-0.67686	1.65951e-18	11032	10228	6072	6588
AQR	-0.78238	1.68886e-18	7247	6713	3618	4103
PRLR	-1.6815	1.80691e-18	277	272	78	85
KYNU	0.726629	1.84736e-18	10278	9976	15187	16735
KRT7	1.11367	1.99764e-18	1325	1177	3166	2027
DGKH	0.882714	2.07811e-18	443	394	780	693
ZNF605	0.701582	2.42607e-18	834	774	1291	1204
PHF2	-0.710422	2.44469e-18	3455	2831	2051	1616
RRAS2	-0.80749	2.66427e-18	5398	5117	2675	3043
GJA1	-0.636444	2.7801e-18	9759	9406	5733	6018
GRAMD1B	0.634835	2.83327e-18	11469	9939	17989	13794
FAM104A	-0.623391	2.86715e-18	5525	4872	3140	3284
DNAL4	-1.02167	3.33942e-18	1037	801	484	379
STK38L	0.667182	3.49371e-18	4522	4382	6554	6922
TGIF1	-0.674028	3.87559e-18	3755	3812	2489	2052
WARS2	-0.674293	3.98616e-18	2802	2703	1627	1663
SHROOM3	0.621858	4.17713e-18	1572	1517	2458	2087
PIK3R1	0.785235	4.25885e-18	1264	1246	2007	2117
SIK1	0.765298	4.38166e-18	757	693	1291	1064
MANEAL	-0.739148	4.44801e-18	1165	1082	675	610
BNIP3	0.911132	4.88517e-18	4462	3802	6672	8073
MFSD2A	0.780684	5.23437e-18	669	569	1092	937
SRC	-1.00779	5.47337e-18	3561	2731	1773	1217
COBL	2.22103	6.01116e-18	44	40	225	150
RBM11	1.77847	6.08411e-18	71	61	216	215
DPY19L1	-0.611053	6.16322e-18	9569	9357	5823	5994
NKD1	1.39957	6.24395e-18	157	170	470	358
TMEM41B	0.711861	6.25577e-18	2825	2481	3966	4300
E2F8	-0.654963	6.37937e-18	1549	1440	942	870
MEIS3P1	-0.890579	6.95846e-18	788	688	398	361
GPR137C	-0.668896	7.05411e-18	1555	1475	941	878
SCIN	0.905804	7.37437e-18	513	453	847	876
CAPN6	1.85199	7.45195e-18	65	52	218	186
OTUB2	-0.674738	7.53959e-18	2468	2185	1555	1231
SLC25A15	0.745937	7.65406e-18	2294	1962	3247	3538
BMF	-2.30751	8.22216e-18	564	569	160	61
ANKRD49	-0.721258	8.66497e-18	1948	1950	1135	1122
LMBRD2	0.605827	8.95148e-18	1240	1161	1849	1641
IDI1	0.917474	9.50644e-18	10124	7979	14682	17716
VRK1	-0.772091	1.00731e-17	11517	11621	6107	6805
RG9MTD2	1.12813	1.03547e-17	341	363	705	763
C3orf14	0.934563	1.07397e-17	1236	1120	1969	2311
IER3IP1	0.738762	1.10775e-17	5574	4828	7776	8719
DZIP1	-0.767215	1.1237e-17	1151	1096	682	580
ENAH	-0.596302	1.26244e-17	18032	18017	11284	11469
KIAA1919	0.792657	1.31413e-17	610	510	968	881
PARP2	-0.71951	1.46827e-17	5018	5043	2824	3003
LIFR	0.611632	1.51888e-17	3043	3126	4639	4370
PPP1R14C	-1.18484	1.72648e-17	790	804	305	363
FGFRL1	-1.2315	1.73299e-17	2384	2003	1124	668
GSR	0.615711	1.79803e-17	5230	5476	8092	7594
IL15RA	0.824895	2.13347e-17	555	478	949	798
RAP2B	-0.709387	2.20569e-17	3840	3791	2160	2290
CSPG4	-1.63421	2.24951e-17	1229	793	395	227
C12orf35	-0.590653	2.26123e-17	4621	4525	2903	2892
CISD1	-0.766524	2.26097e-17	5544	4885	2730	3097
ZNF81	1.03924	2.27666e-17	331	271	586	591
CD44	-0.596851	2.48002e-17	46582	47350	29485	29803
CMTM6	-0.746413	2.5408e-17	27964	27464	14776	16687
SATB1	0.881824	2.88628e-17	448	443	801	767
KLF13	-0.774175	2.89829e-17	4342	3416	2461	1869
GPR64	-1.52935	3.03468e-17	315	301	95	108
FAM120C	-0.914564	3.51728e-17	846	726	392	402
DNAJC27	-0.73448	3.63794e-17	1333	1292	763	743
RFC5	-0.702063	4.34268e-17	7885	8014	4515	4807
PSMC3IP	-0.812003	4.41769e-17	2874	2915	1499	1645
EXOC6	0.619246	4.6064e-17	2740	2562	3810	3950
SLC30A9	-0.629584	4.66566e-17	11332	10771	6580	7030
CCPG1	0.731063	4.70321e-17	896	857	1384	1391
ZMPSTE24	0.607253	4.71408e-17	5932	5583	8139	8572
TXK	1.77259	4.86744e-17	62	70	225	206
PADI3	-1.87196	5.16792e-17	241	182	56	54
FER	0.607857	5.21465e-17	1160	1097	1732	1553
MAGEB2	0.649234	5.34357e-17	3414	3475	5122	5191
CDC14A	0.757058	5.4537e-17	1580	1680	2628	2635
AMIGO2	-0.807307	5.51699e-17	4540	4853	2471	2653
CEACAM1	0.801487	5.63892e-17	543	513	897	859
LRRIQ3	1.26488	5.74008e-17	282	264	564	683
HTR1F	-0.93209	5.84962e-17	699	602	333	317
ZNF680	-0.886976	5.97231e-17	2400	2506	1195	1335
MGAT5	0.675372	6.34699e-17	2671	2129	4065	3249
URM1	0.74996	6.9245e-17	2446	2589	4534	3586
RNFT1	0.904546	7.42731e-17	956	881	1524	1747
EPSTI1	1.46824	7.49404e-17	104	96	274	254
PRPSAP2	0.695677	8.08141e-17	4192	3662	5754	6340
EGLN3	0.886371	8.64861e-17	530	443	844	868
FAM26D	7.30848	9.05696e-17	2	0	147	154
TULP4	0.785516	9.09933e-17	1631	1784	3095	2549
PDGFB	3.69836	9.2066e-17	6	10	122	78
MAL2	1.5606	9.44122e-17	122	99	287	333
KRTAP4-9	2.73416	9.99089e-17	17	22	146	105
GRAMD1C	0.715262	1.0528e-16	1174	1049	1699	1776
CCNT2	0.673105	1.10398e-16	2131	2139	3208	3288
PRICKLE2	-0.802891	1.20734e-16	1484	1583	876	806
C10orf118	0.594319	1.21192e-16	1597	1549	2310	2223
MGC72080	0.738404	1.30838e-16	693	600	1046	1010
SLC25A32	0.66285	1.31e-16	5971	5499	8250	9032
UBE2C	-0.635066	1.52937e-16	11910	12813	7944	7292
TYW3	0.714406	1.81927e-16	4839	4295	6711	7537
PLCB4	0.807647	1.95078e-16	763	821	1403	1250
CYP51A1	0.86379	1.95059e-16	4311	3632	6221	7493
LOC729020	0.785165	1.99708e-16	659	591	1017	1035
BMP4	0.734762	2.15856e-16	1023	893	1707	1340
MYEOV	-0.695252	2.21556e-16	5608	5012	3608	2669
MRFAP1L1	0.656715	2.22831e-16	3840	3364	5186	5615
RIMS1	1.74597	2.30162e-16	106	87	382	239
AVPI1	0.881312	2.36903e-16	677	695	1366	1056
CARD16	1.26574	2.47739e-16	346	415	810	938
LOC221442	-1.52307	2.63421e-16	294	257	105	78
IQCK	-0.897885	2.67443e-16	839	806	413	429
SLCO4A1	-1.89239	2.6953e-16	423	249	100	72
SERPINF1	0.977922	2.72651e-16	441	325	747	688
PGAP2	-0.937343	2.75627e-16	1058	1097	518	556
ZSWIM1	-0.694904	3.70808e-16	1381	1219	842	692
ZNF248	0.714487	3.72238e-16	1041	900	1491	1541
SHANK2	1.06511	3.98644e-16	483	424	1074	744
PTN	-0.871627	4.31717e-16	860	845	442	447
CENPH	-0.764904	4.55123e-16	2664	2432	1345	1508
DDX60	-0.716162	5.14017e-16	2453	2538	1442	1459
HPS5	-0.587637	5.25454e-16	4410	4363	2783	2788
RIMS2	0.728375	5.29537e-16	2049	1919	2977	3281
C8orf34	1.38597	5.39433e-16	308	231	581	753
VCAN	0.934286	5.43056e-16	542	573	989	1045
ZNF804A	0.60958	5.64756e-16	2101	1780	2788	2847
E2F6	-0.888425	5.67498e-16	2007	1952	939	1097
MLPH	-0.748749	5.73643e-16	3228	2504	1829	1425
SLAIN2	-0.596451	5.75548e-16	6483	6489	4063	4124
CCDC99	-0.689613	5.82241e-16	14715	14828	8344	9117
IFI44	-0.79376	5.90544e-16	6495	6719	3413	3853
GPNMB	1.93444	6.13526e-16	47	42	175	151
TRPM6	0.814823	6.2876e-16	815	750	1257	1364
BNIP2	-0.695975	6.59114e-16	12663	12412	6982	7762
RABGAP1L	0.813809	6.78138e-16	1278	1233	1982	2221
IFT80	-0.766322	6.79902e-16	4865	4843	2557	2880
ZBTB2	-0.709858	7.06836e-16	5099	4818	2730	3042
HDHD1	0.712247	7.1966e-16	2680	2514	3845	4255
ABI3BP	0.618208	7.75455e-16	1069	900	1505	1376
GLT8D1	-0.630049	8.42811e-16	7904	8150	4908	4996
NEK4	0.649125	8.83976e-16	4889	4438	6645	7272
RABL5	-0.709756	9.01968e-16	1912	1798	1049	1112
TCF7L2	-0.649058	1.09028e-15	2596	2656	1740	1466
RYR2	1.64218	1.17207e-15	111	69	285	249
LOC100128054	5.8243	1.25869e-15	2	1	94	86
GSDMC	1.16797	1.26175e-15	247	292	583	576
TRPC6	1.11775	1.59557e-15	240	203	445	470
ZMIZ1	-1.02542	1.6089e-15	4746	3867	2497	1557
CARS2	0.655756	1.63832e-15	1645	1379	2540	2010
ALOXE3	0.820019	1.65099e-15	449	439	795	703
SEC63	-0.601945	1.71012e-15	8190	8255	5100	5239
DNAJC12	0.765425	1.73279e-15	886	910	1444	1470
C5orf43	-0.763083	1.73645e-15	16072	15756	8243	9607
WNT7B	-1.91559	1.75505e-15	503	309	132	73
TAF3	-0.757078	1.75964e-15	978	883	574	478
PCLO	0.608723	1.82286e-15	1247	1117	1886	1558
PPARGC1A	0.649261	2.0837e-15	920	891	1457	1258
STX1A	-1.47269	2.0997e-15	1574	984	551	328
SLITRK5	0.808791	2.16226e-15	561	571	956	937
RAET1L	-2.45884	2.20613e-15	153	112	27	19
GTDC1	0.630591	2.27032e-15	1381	1365	2041	2016
RGS10	-0.63226	2.32853e-15	6939	6866	4120	4372
RINL	0.819561	2.40812e-15	663	502	1034	924
PM20D2	-0.632751	2.49008e-15	4299	3897	2422	2609
NCK1	-0.591506	2.6359e-15	3277	3254	2076	2061
ZNF215	0.691266	2.75839e-15	1282	1160	1822	1932
KLF11	-0.693877	2.79923e-15	4953	5141	3366	2617
C6orf155	0.602715	2.86915e-15	1234	1214	1830	1720
THAP9	-0.998796	2.87329e-15	571	582	280	271
ARL1	0.589626	3.25446e-15	9357	8923	12672	13534
FABP4	2.54873	3.30601e-15	18	22	119	105
NCRNA00346	-1.11233	3.42825e-15	638	474	271	219
DSC2	-0.717391	3.62053e-15	1208	1035	650	649
NCKAP5	2.36805	3.72311e-15	27	25	118	137
SAMD13	1.22454	3.74057e-15	248	255	512	608
C3AR1	1.20937	3.79052e-15	237	268	529	586
MOBKL2A	-0.659883	3.86501e-15	2333	1868	1393	1143
PHACTR3	1.32344	3.93766e-15	186	226	471	514
SLC36A1	0.633293	3.9757e-15	2558	2735	4125	3732
ATP5L	0.617359	3.98261e-15	14474	14105	20065	21708
CES2	0.738166	4.1432e-15	1556	1196	2442	1936
DCP2	0.625278	4.37304e-15	6386	6697	9572	9702
RELL1	-0.758858	4.51484e-15	1309	1254	703	741
PNO1	0.602555	4.80917e-15	4593	4407	6316	6705
FECH	-0.794777	4.98562e-15	3333	3360	1719	1957
SH2D3A	1.37796	5.12763e-15	611	398	1557	948
FIG4	0.605429	5.90113e-15	2752	2818	4057	4035
TFAM	-0.758108	5.91549e-15	14704	13796	7335	8687
RAB27B	-0.666529	5.99681e-15	2319	2159	1301	1386
THBS3	-0.901197	6.23621e-15	814	646	408	337
AREG	1.82513	6.26461e-15	273	532	1310	1439
FAM100B	-0.86264	6.37013e-15	3246	2570	1802	1255
H2AFV	-0.658439	6.41376e-15	9965	9722	5654	6228
SPAST	0.598743	6.64115e-15	1644	1427	2193	2235
SESN3	1.06706	7.29622e-15	219	212	432	430
SAMD5	0.606265	7.39163e-15	1370	1353	2005	1952
ZNF639	-0.643815	7.39526e-15	4184	3892	2359	2562
SCG2	0.911323	7.8095e-15	454	352	718	723
C2CD3	0.586663	7.88659e-15	3076	2461	4364	3568
UBE2W	-0.683445	8.65865e-15	2579	2492	1451	1558
KCTD3	-0.601257	9.22067e-15	19740	19471	11904	12734
ATF6B	0.83492	9.45968e-15	2897	2380	5345	3663
FAIM3	0.878326	9.81512e-15	443	478	834	785
UCP2	0.643365	1.05091e-14	2327	2134	3788	2881
SRGN	0.696703	1.05735e-14	17760	18915	27261	29468
TMEM106C	-0.611735	1.06174e-14	10613	10997	6664	6837
TMPPE	1.2906	1.06822e-14	126	134	317	291
OSTM1	0.790776	1.08875e-14	1022	980	1563	1735
IL28RA	-1.24393	1.11615e-14	400	396	187	135
CNIH	0.619932	1.14419e-14	11581	10645	15433	17066
SDPR	0.979644	1.15118e-14	394	294	643	646
KDR	-0.866027	1.16156e-14	891	691	427	399
COPS5	-0.688984	1.20977e-14	8017	8352	4663	5024
SNN	-0.722073	1.23284e-14	991	878	587	495
ZNF385B	1.16654	1.29739e-14	165	169	366	350
BARD1	0.621171	1.43039e-14	912	870	1345	1271
CA8	1.38616	1.45338e-14	116	96	260	267
EPB41L3	0.7945	1.46032e-14	604	625	1021	1015
FXN	0.629619	1.56316e-14	1591	1577	2319	2357
GDAP1	0.618892	1.60721e-14	3417	3181	4639	5008
LOC100506178	0.737591	1.77369e-14	830	675	1181	1206
CHST14	-0.763849	1.77352e-14	1840	1751	1167	859
PLK1	-0.633832	1.84977e-14	5338	4646	3519	2635
TTC21A	-0.929589	1.85192e-14	562	517	294	247
COL7A1	-2.4255	1.86148e-14	1056	854	269	75
ZDHHC23	0.614857	1.87148e-14	1097	1019	1548	1541
ZNF573	1.08423	2.13482e-14	253	189	454	437
SYT13	1.28274	2.18656e-14	125	127	297	288
LACTB2	0.645316	2.25433e-14	3693	3352	4982	5501
PATZ1	-0.603951	2.27047e-14	2478	2248	1664	1309
LOC100133991	0.75399	2.27792e-14	560	495	932	768
RNASEL	0.723102	2.28516e-14	783	793	1244	1239
CYB5R4	-0.585619	2.3401e-14	7152	6941	4349	4602
OASL	-0.806692	2.49255e-14	934	851	550	426
TNIP3	0.966714	2.66431e-14	362	408	781	661
MAT2B	-0.632604	2.92045e-14	10885	10714	6345	6930
CACNB4	0.730307	2.93415e-14	1302	1418	2168	2145
C3orf21	-0.725809	3.0244e-14	2050	1805	1282	948
ACAT2	0.757993	3.21698e-14	11757	11468	17064	20302
CACNB3	-1.02807	3.42021e-14	651	514	310	235
FGFR1OP	-0.627425	4.02422e-14	5958	5881	3520	3785
FRMD3	0.807887	4.30735e-14	507	537	905	842
MEX3B	-1.16386	4.4043e-14	405	423	198	156
CBFB	-0.647947	4.62517e-14	8682	8877	5148	5540
VIPAR	0.596622	4.68444e-14	4463	4495	6327	6595
CEP89	-0.872345	5.41472e-14	984	1008	498	540
STK17A	-0.698405	5.72e-14	7708	7548	4187	4765
NKIRAS2	0.608438	5.90455e-14	3900	3625	6259	4726
IQGAP3	-0.60416	6.24839e-14	9507	7560	6029	4687
CSF1	-1.02389	6.27499e-14	2735	2231	1448	892
LBR	-0.601204	6.61986e-14	21986	21417	13036	14222
DCUN1D1	0.61528	6.63304e-14	2716	2542	3694	3976
ENTPD1	1.08062	6.79928e-14	187	169	368	350
C11orf45	0.785301	6.80849e-14	483	455	769	772
RASGRF1	0.6476	6.86756e-14	776	650	1127	1003
GTPBP8	0.614302	7.60843e-14	1280	1101	1717	1753
NOV	-0.891516	7.82748e-14	593	524	289	285
TMEM200B	-0.649254	7.89355e-14	1120	978	658	617
TPM2	-1.08873	7.96393e-14	1326	1018	643	411
ACSM3	-0.865294	7.99575e-14	782	805	413	419
TOR3A	-0.616285	7.99354e-14	4880	5028	3042	3128
ALS2CL	0.904848	8.01232e-14	790	581	1401	1048
CELSR3	-0.854542	8.48769e-14	1179	955	649	478
EPAS1	0.643577	8.53092e-14	3480	3080	5640	4167
IL7	0.741853	9.41666e-14	531	501	830	816
SLC35F5	0.770381	9.70855e-14	1946	1859	2853	3322
DPP4	1.11465	9.99668e-14	184	202	427	373
LOC646762	0.613526	1.00766e-13	1255	1137	1718	1768
NOL6	0.637015	1.1066e-13	5442	4561	8548	6325
ITGA10	-1.47313	1.12421e-13	387	287	101	129
SYNPO	0.813594	1.21042e-13	1313	920	2052	1684
TNPO2	-0.721147	1.2675e-13	11975	9797	7419	5213
FAM59A	0.754756	1.32486e-13	509	435	768	749
RSRC1	-0.610339	1.32794e-13	3220	3143	1936	2038
HCG11	-0.62338	1.3379e-13	1703	1550	990	1022
ALDOC	0.750604	1.34403e-13	521	467	793	791
B4GALT6	-0.61325	1.43829e-13	8936	8639	5221	5723
VTI1A	0.785985	1.53751e-13	527	510	839	866
PCDH7	0.852548	1.54276e-13	461	504	900	769
AFG3L1P	-0.600416	1.60892e-13	1502	1354	900	895
PRKRIR	-0.594758	1.71343e-13	11908	11869	7241	7769
CDC6	0.615923	1.81634e-13	5398	5107	7287	8040
LOC344887	1.64698	1.81802e-13	69	51	191	167
ITPRIPL2	-0.736228	1.86952e-13	8715	6656	4103	4645
AHRR	-1.74974	1.87437e-13	191	213	68	47
LRRCC1	0.625862	1.9451e-13	1324	1278	1882	1946
DAG1	-0.627814	2.07647e-13	13317	11002	8658	6386
SGK1	0.663554	2.19323e-13	2306	2300	3334	3620
CHPT1	0.587122	2.32866e-13	5407	4968	7089	7744
GNAZ	-2.40867	2.49354e-13	112	99	21	17
FRRS1	0.630576	2.5021e-13	790	741	1147	1114
DUSP2	1.36635	2.52672e-13	314	403	1102	683
SLC1A3	0.642728	2.55939e-13	1490	1255	1979	2097
TMEM25	0.874879	2.6518e-13	770	645	1459	1024
YY2	1.20278	2.67511e-13	194	160	360	414
PHF14	0.657884	2.67785e-13	2820	2633	3867	4321
FAM113B	-1.21296	2.71293e-13	348	371	166	131
STOX1	-2.57524	2.76148e-13	109	110	23	12
LMOD3	1.55134	2.85397e-13	86	84	215	259
E2F4	0.699505	2.94851e-13	6990	5824	11677	8232
ANGPT2	2.38745	2.95516e-13	20	20	107	93
RBM23	-0.585453	2.95927e-13	3587	3744	2372	2297
HIC2	1.15225	3.85846e-13	340	300	833	531
OSGEPL1	-0.605602	3.8696e-13	2104	2053	1287	1319
ANGPTL2	-0.875106	3.91759e-13	2000	1454	1037	759
MTL5	-0.897299	3.97523e-13	563	469	275	253
HOXC8	1.03617	4.17249e-13	198	171	372	350
RPRD1A	-0.616715	4.21207e-13	9432	8847	5357	5988
RPS25	-0.721617	4.21028e-13	65324	49772	30725	35412
GBP5	-1.93729	4.24267e-13	156	203	46	44
TEKT4P2	0.766158	4.37025e-13	857	784	1255	1401
FBXO25	0.648414	4.60783e-13	857	824	1252	1261
ZNF252	0.612551	5.11845e-13	2992	2588	3874	4237
GUF1	0.698468	5.33378e-13	3826	3465	5193	6053
GLP2R	2.99404	5.45433e-13	11	9	81	71
MAPKAPK2	0.591125	6.04484e-13	5439	5048	8669	6461
FOXR2	0.705689	6.05775e-13	1389	1334	2003	2226
CCDC91	0.705436	6.18445e-13	2436	2123	3282	3781
ZW10	-0.68457	6.40806e-13	5810	5416	3079	3564
ANGEL1	0.695119	6.54891e-13	1345	1122	2183	1635
INADL	0.739967	6.5597e-13	792	731	1159	1263
SSTR2	0.824996	6.59747e-13	354	333	587	574
C5orf13	-0.676336	6.91531e-13	1052	988	608	609
SAR1B	-0.66584	7.00211e-13	5454	5514	3123	3466
INHBA	-0.822718	7.48325e-13	651	652	364	340
MPZ	1.45814	8.00421e-13	99	69	234	205
ID2	0.855475	8.19831e-13	396	435	755	684
DENND1B	0.645854	8.63974e-13	1082	1103	1628	1636
FZD1	-0.824229	8.90536e-13	774	636	423	337
HNRNPA2B1	-0.622811	1.05633e-12	144352	132587	79515	91484
ENOX1	0.734605	1.1224e-12	446	412	701	661
PARD3B	0.673837	1.15558e-12	917	702	1306	1154
MKRN3	0.95166	1.20855e-12	243	233	439	439
OLFML2A	-1.30401	1.26611e-12	306	282	135	93
PTPLB	0.591819	1.38432e-12	782	704	1140	998
ANXA2P1	0.813954	1.5153e-12	333	313	564	520
NUF2	-0.722193	1.55018e-12	13109	12745	6777	8130
RFC3	-0.597696	1.61525e-12	10403	10662	6412	6866
B4GALT4	-0.631161	1.62146e-12	2225	2187	1318	1398
TCP11L2	-0.737379	1.67446e-12	736	706	431	395
FBXO9	0.607076	1.67819e-12	2391	2078	3097	3376
HMGN2	-1.02537	1.74171e-12	6422	8611	3277	3793
NR4A2	0.955894	1.80647e-12	376	441	840	681
RPS6KL1	-0.897267	1.97971e-12	1335	972	680	501
C12orf43	0.604044	2.00727e-12	1069	876	1415	1399
DGKE	-0.694764	2.26618e-12	934	931	591	511
TMEM63C	1.68737	2.30041e-12	63	62	234	153
GLCCI1	-0.868541	2.46322e-12	533	504	273	269
NAPEPLD	0.779589	2.52273e-12	654	645	1014	1111
SOBP	-0.674764	2.66637e-12	845	779	515	456
FAM136A	0.606258	2.69574e-12	11610	10877	15268	17301
FAM169B	3.63629	3.46338e-12	3	9	84	60
MUTYH	-0.669746	3.50488e-12	946	817	575	483
GPR63	1.04537	3.55495e-12	379	431	947	660
SLC4A4	0.70864	3.69196e-12	731	598	1013	1053
ZNF365	-1.80754	3.88744e-12	191	153	59	35
SQSTM1	0.633597	3.88752e-12	18350	15223	29085	20737
ZNF432	-0.59933	4.16235e-12	1085	1004	681	635
PPAP2B	0.70596	4.26631e-12	1145	1078	1628	1824
IPP	-0.857615	4.45833e-12	983	997	485	556
CBR3	-0.738274	4.50682e-12	796	713	426	436
ISM1	-1.0355	4.72682e-12	392	413	202	174
SHISA3	-0.686787	4.89269e-12	1605	1394	842	930
PTGER4	-1.11948	5.07597e-12	394	305	151	155
ZBED6	0.611886	5.28159e-12	2477	2217	3946	2920
TFAP2C	-0.724207	5.64387e-12	953	918	527	553
PAQR3	0.620418	5.81513e-12	6189	6139	8516	9537
CDKL1	-0.757493	5.92144e-12	1210	1062	600	678
PIM1	-0.729079	6.12667e-12	5586	5577	3829	2637
NKIRAS1	-0.646672	6.21565e-12	3848	3855	2223	2466
SKIL	-1.0815	6.21958e-12	769	752	294	389
FKRP	-0.716885	6.64794e-12	1167	930	678	539
NEURL1B	-0.71963	6.65203e-12	1493	1362	962	698
ANXA10	0.75317	7.12225e-12	461	405	687	703
CDC37L1	-0.654706	7.31355e-12	1445	1383	829	883
DDI2	1.06775	7.43165e-12	199	177	433	321
NEDD9	1.03204	7.51191e-12	229	207	493	360
MTERFD1	0.662619	7.93431e-12	1495	1554	2230	2375
KCTD4	-0.775822	8.38744e-12	784	750	414	440
HOXB3	-1.02127	8.51907e-12	401	331	172	171
ATP6V1E1	0.589704	9.14023e-12	7233	7312	9975	10892
NUDT9P1	1.68325	9.27477e-12	60	56	157	197
THOC6	-0.650406	9.30033e-12	2008	1746	1313	974
SYBU	0.661923	1.00547e-11	653	674	1044	963
GPR98	0.762531	1.04027e-11	360	324	583	524
FBXO43	-0.903788	1.13163e-11	901	875	409	494
NFYB	-0.828528	1.13927e-11	4379	4382	2065	2626
LOC338739	-1.18697	1.20152e-11	275	280	126	107
CYP2J2	0.851057	1.20507e-11	784	743	1184	1435
CENPP	-0.588908	1.30808e-11	1434	1299	854	877
HMMR	-0.664801	1.33753e-11	6092	5544	3204	3772
ZCWPW1	-0.861377	1.34737e-11	493	470	257	249
FLJ44054	1.43518	1.35169e-11	92	66	227	180
TMEM47	1.48475	1.38557e-11	87	64	190	212
TMEM237	-0.775749	1.38963e-11	1763	1828	929	1070
H6PD	-0.609047	1.47893e-11	3992	3208	2569	1939
SKAP1	1.60129	1.58661e-11	71	50	166	183
DAB2IP	-1.06489	1.70102e-11	2590	1751	1228	754
RAB30	0.714594	1.7849e-11	475	390	723	631
METTL7B	0.925432	1.92404e-11	279	299	514	534
ABTB2	-0.955713	1.9313e-11	852	685	454	304
THAP6	0.774286	1.96339e-11	1984	1866	2803	3454
C11orf67	-0.720924	2.00939e-11	870	818	475	501
SLC46A3	0.666128	2.03826e-11	973	918	1368	1490
TRAF1	-0.803905	2.07123e-11	1323	1118	791	547
C9orf68	1.95823	2.11115e-11	32	38	118	141
MEMO1	-0.673381	2.13234e-11	1504	1338	804	891
PRKCDBP	-1.08234	2.28619e-11	403	300	165	151
CTHRC1	-1.96629	2.38809e-11	148	148	28	44
SSPN	-0.975185	2.4566e-11	382	356	179	179
GEN1	-0.804465	2.5659e-11	3156	3512	1675	1967
NSL1	-0.588752	2.56473e-11	4228	3855	2416	2697
RPLP0P2	1.51407	2.6541e-11	113	67	281	208
TMEM135	0.635654	2.71015e-11	2789	2340	3545	4023
ZNF780B	0.621443	2.76405e-11	1019	1072	1555	1519
FERMT3	-1.06119	3.03108e-11	719	597	372	232
RASL11A	-1.12793	3.06862e-11	316	279	124	135
DHRS1	0.631863	3.33381e-11	1678	1482	2703	1983
WFDC3	-1.53943	3.96124e-11	190	229	66	72
CST1	-1.26294	4.20252e-11	270	207	99	90
CCDC136	0.857335	4.45012e-11	434	308	688	591
ARRDC3	-0.703684	5.26405e-11	2183	2438	1329	1383
KIF21B	-0.923421	5.32512e-11	2800	2167	1553	954
ARL4D	-0.759656	5.70034e-11	654	561	378	307
PLLP	-0.728482	5.85306e-11	1007	763	548	469
LOC100505687	1.00526	5.85244e-11	487	505	826	1068
RPSAP52	-1.43982	5.8782e-11	277	230	74	103
SLC26A4	-4.16229	6.35627e-11	54	58	4	2
CYP27A1	-1.09005	7.41601e-11	328	285	157	118
LOC100294145	0.630384	8.05937e-11	1349	1235	1803	2003
LOC729513	-1.35996	8.20868e-11	309	209	92	99
NEK2	-0.609113	8.24852e-11	9386	9736	5659	6294
DYSF	0.653732	9.31547e-11	9104	6885	13968	10050
CUBN	0.837844	9.37851e-11	319	289	587	452
NDRG4	-1.09234	9.53285e-11	440	375	221	145
PLXDC2	1.53634	9.88343e-11	69	77	179	224
LOC283624	-0.596359	9.91054e-11	1042	1025	675	631
SLC26A6	-0.651037	1.00497e-10	2461	1948	1538	1143
FAM111B	-0.652285	1.00554e-10	3261	3258	1846	2105
MGAT2	-0.603835	1.03262e-10	8963	8735	5165	5921
NCRNA00282	2.45223	1.06434e-10	22	12	80	96
MYCT1	2.41198	1.06816e-10	14	23	87	103
SIGLEC15	-1.46964	1.0754e-10	192	165	72	51
TMC5	0.831675	1.0772e-10	388	391	630	692
CSRNP1	0.678465	1.16916e-10	1931	1606	3178	2238
NUMBL	0.846997	1.36987e-10	671	474	1123	841
NCS1	-0.794778	1.39468e-10	4592	3687	2785	1784
KEAP1	-0.792042	1.43483e-10	2906	2227	1698	1136
RBM19	0.655857	1.49463e-10	3379	2502	5061	3778
NBEAL1	0.643009	1.50304e-10	1118	1074	1881	1398
ZNF765	0.606515	1.5266e-10	801	768	1123	1155
KIAA1199	-1.36284	1.53434e-10	236	190	72	85
DOK6	-1.00507	1.56832e-10	323	307	163	137
ARHGEF11	0.595563	1.63507e-10	2742	2022	3790	3068
GPM6A	-0.902515	1.6695e-10	422	390	203	211
ZNF620	0.650303	1.69831e-10	914	811	1228	1348
OSCP1	-1.16436	1.70579e-10	272	294	135	107
PKD1L2	1.65794	1.78759e-10	101	57	292	183
EGR1	0.83033	1.91148e-10	4205	5092	9440	6489
PAEP	-1.00724	1.91888e-10	741	501	279	306
GREM2	1.77283	1.92786e-10	52	31	133	137
LOC100506939	0.944062	1.9449e-10	209	174	349	353
TNFRSF11B	0.64697	1.95188e-10	962	976	1399	1495
CLCF1	-1.06863	2.01784e-10	790	632	406	243
C14orf167	-0.925905	2.07565e-10	400	414	207	202
APOL1	0.796022	2.18262e-10	397	300	582	569
NCRNA00261	-0.965773	2.2319e-10	1211	852	447	552
REL	1.22334	2.26103e-10	190	136	439	288
HTR7P1	0.80317	2.39424e-10	287	243	454	427
SLC7A5	0.930539	2.42102e-10	9337	7801	20175	11197
PHACTR1	0.700541	2.44835e-10	602	545	1018	766
RAPGEF4	-1.25445	2.50152e-10	245	198	100	77
CREB3L4	-0.837405	2.54897e-10	652	547	300	338
PPFIA2	0.70179	2.678e-10	634	636	948	1021
ZNF782	1.11271	2.69348e-10	151	151	290	332
FZD2	-0.669517	2.71026e-10	1412	1079	832	661
PRRG4	1.32058	2.92236e-10	90	70	187	193
ZNF85	-0.746255	2.99412e-10	813	792	434	478
FAM117A	0.997539	3.31999e-10	344	265	697	466
GNG11	0.610493	3.36007e-10	2460	2250	3182	3656
ABCA4	2.44716	3.4721e-10	15	13	83	63
PTGER2	-2.2206	3.68473e-10	84	91	19	17
CYTL1	0.758053	3.8037e-10	525	515	791	884
NPR2	0.778977	3.93867e-10	308	319	545	484
PGRMC2	0.58928	3.95474e-10	2961	2558	3689	4200
HCLS1	0.931612	3.99662e-10	520	589	909	1108
PRDM5	0.696604	4.0443e-10	737	532	1018	938
LOC344595	0.728778	4.04791e-10	434	399	639	676
C6orf64	-0.67104	4.30242e-10	734	731	472	408
CATSPER1	-0.691496	4.45238e-10	977	788	587	456
CLCA3P	1.46547	4.46358e-10	86	90	196	266
OAS1	0.641491	4.7125e-10	788	668	1042	1118
OLAH	2.59719	5.32368e-10	10	18	72	90
B3GNT7	-1.427	5.33606e-10	227	192	93	56
CAMK2N1	-0.661894	5.39104e-10	1282	1371	791	811
CES3	0.916512	5.59589e-10	400	325	782	528
FITM2	0.886589	5.69954e-10	341	265	617	453
B3GNT9	-0.819601	5.73112e-10	481	493	285	243
RNF32	-1.03447	5.7439e-10	328	311	140	157
TSPAN12	0.653571	6.20123e-10	1233	1280	1793	1977
CCNJ	0.619018	6.26682e-10	1204	1071	1570	1753
ZNF506	0.812952	6.39486e-10	525	576	870	976
PTHLH	1.29274	6.56986e-10	81	97	227	191
GPR39	-0.752127	7.365e-10	753	686	383	430
ABI3	-1.33624	7.71918e-10	334	265	145	82
FOXQ1	-1.22489	7.85668e-10	239	221	86	101
DENND2C	0.646151	8.68237e-10	460	432	723	611
ZNF41	-0.629243	8.78931e-10	1066	1110	677	667
DHCR7	0.730081	8.91323e-10	5262	3758	8459	5822
PPIL6	-1.42826	9.16683e-10	207	171	58	75
GATA6	-0.663493	9.17692e-10	678	650	432	369
PRR16	0.612523	1.28726e-09	751	810	1197	1087
AGR2	1.4507	1.29327e-09	162	97	279	389
TCP11	-2.16529	1.39397e-09	83	92	17	20
ST7	-0.675879	1.4022e-09	1227	1277	716	779
PCSK6	-0.604939	1.63436e-09	816	696	486	461
THNSL1	-0.66633	1.65873e-09	2030	1853	1063	1263
EPHB2	-0.786847	1.66006e-09	3398	2861	2146	1332
GPR55	-1.50638	1.67219e-09	200	145	70	46
IL18R1	0.696688	1.68777e-09	378	374	589	574
FLJ37201	1.18052	1.69002e-09	101	102	211	228
VSIG1	0.946066	1.72077e-09	321	224	474	522
ST6GALNAC3	0.611404	1.79704e-09	623	543	836	860
B4GALT2	-0.759746	1.85345e-09	1922	1653	1227	796
CDKL5	0.997154	1.87297e-09	247	221	539	356
TTLL1	-1.05299	1.88019e-09	289	263	120	133
FOXF2	-1.12619	1.95795e-09	278	285	113	133
GPR158	0.707485	2.10381e-09	388	313	588	504
HAS3	-0.933829	2.11718e-09	315	297	163	143
SUFU	-0.643884	2.12297e-09	1496	1353	1018	728
CYB5D1	-0.727546	2.14035e-09	830	619	422	410
MCF2L2	1.36394	2.14961e-09	65	57	153	146
FGF20	1.89981	2.24709e-09	28	25	89	100
SMAD7	-0.882061	2.27801e-09	395	383	228	176
ID3	1.0446	2.3286e-09	777	832	2066	1136
CXorf26	-0.587493	2.42187e-09	10362	10326	6052	7056
PRRX1	-1.08132	2.46845e-09	366	406	157	191
COL4A4	1.50968	2.56296e-09	51	44	144	115
TSPAN1	-0.859913	2.6096e-09	423	445	252	206
PBX1	0.623644	2.62443e-09	534	470	731	742
CXCL1	0.868813	2.775e-09	3535	3872	5380	7483
GDF15	-1.45875	3.08994e-09	773	580	332	141
LRG1	1.49488	3.1811e-09	79	60	234	142
CCDC3	-0.978782	3.33586e-09	345	290	177	131
IQGAP2	0.782434	3.35934e-09	253	239	411	396
CHSY3	-0.612841	3.5746e-09	1837	1847	1086	1210
ZNF665	1.22034	3.61016e-09	128	129	247	323
RAB9B	0.675177	4.00579e-09	516	473	722	782
LOC283104	-0.622661	4.22431e-09	802	767	481	491
LOC100507495	-0.698153	4.39937e-09	702	552	372	363
ASRGL1	-0.677185	4.45617e-09	605	518	340	329
GALNT12	-0.634416	4.47636e-09	1575	1386	842	971
ERMAP	-1.19029	4.50399e-09	363	306	115	163
ABCC3	-0.722249	4.55023e-09	693	568	413	317
PAPL	-0.710772	4.57317e-09	814	604	428	396
GNGT2	-0.908945	4.80977e-09	334	348	182	165
DFFB	-0.789813	5.00006e-09	510	526	280	292
SH2D5	0.619648	5.28525e-09	1284	989	1903	1431
ESPL1	-0.636627	5.98364e-09	2988	2512	2009	1377
RNF144B	0.590745	6.09133e-09	605	609	879	866
NCRNA00085	-1.07977	6.37022e-09	491	328	217	152
CFLAR-AS1	1.1888	6.4237e-09	95	89	189	210
AP2A1	1.02778	6.47374e-09	2953	2138	6580	3376
DENND1C	0.771053	6.64821e-09	372	300	624	471
LOC155060	-0.799778	6.64737e-09	756	554	407	310
MUC15	-0.898979	6.76871e-09	754	822	357	448
SCN1B	-1.29867	6.88018e-09	242	218	113	66
MAP2K3	0.683553	7.0039e-09	7037	6291	12579	7962
FAM198B	1.54029	7.08924e-09	41	45	128	111
LOC100507178	1.85573	7.76483e-09	55	35	207	105
USP19	-0.680267	9.68334e-09	7344	5739	4722	3089
IDH2	-0.687516	9.85977e-09	1072	897	684	485
DNAJB2	-0.749827	1.02692e-08	2071	1723	1320	841
OTOGL	1.1117	1.07651e-08	98	107	215	209
CCDC74A	-0.800125	1.08669e-08	399	344	219	188
BTBD11	-0.699045	1.11929e-08	865	895	491	543
DENND2A	-0.860459	1.17954e-08	542	392	273	217
KSR2	1.99231	1.22625e-08	19	25	81	86
MTHFD2L	0.770837	1.22925e-08	416	407	619	718
CYP2R1	-0.589456	1.25662e-08	1845	1773	1072	1217
LTBP3	-1.01434	1.28595e-08	820	566	405	250
CHAC1	2.31061	1.30264e-08	16	15	95	54
CCL2	0.683218	1.32982e-08	446	367	605	637
KIAA1486	3.89086	1.34384e-08	8	0	67	45
SLC43A2	-1.03833	1.3726e-08	383	304	194	126
COL3A1	2.02352	1.38875e-08	19	24	100	69
CAPG	-0.651837	1.40385e-08	13805	10955	9120	5962
LIPT1	-0.687178	1.42125e-08	1540	1421	787	961
TSPAN2	2.55219	1.44463e-08	9	12	54	65
COL17A1	-0.725314	1.45966e-08	557	438	301	272
LOC100129550	-0.703128	1.48088e-08	899	1001	546	569
KRT34	1.80721	1.494e-08	54	33	114	174
ITGA3	-0.76685	1.50067e-08	35858	25800	21488	13167
C3orf52	0.604845	1.54617e-08	942	878	1239	1395
MYB	0.920828	1.56266e-08	265	332	526	556
PYGB	-0.654855	1.56904e-08	8849	6806	5710	3798
PSG4	2.65141	1.72488e-08	6	17	73	68
ASAH2B	1.33908	1.72595e-08	75	51	162	141
LOC644242	0.872379	1.76706e-08	323	408	636	646
RSAD2	-1.4605	1.79906e-08	134	145	56	41
APCDD1L	-6.32231	1.81335e-08	47	64	0	1
LOC644100	5.42289	1.91418e-08	1	1	45	37
EFHA2	0.699508	1.92367e-08	753	887	1253	1294
BTBD6	-0.648802	1.95012e-08	1926	1547	1249	869
LOC100289187	-1.50212	1.95296e-08	132	116	39	44
MAP3K9	0.657938	2.03015e-08	1095	920	1800	1243
DNAH10	1.83083	2.10944e-08	30	23	106	75
FRY	0.651343	2.1905e-08	686	549	1062	791
KIAA1324	1.02812	2.20477e-08	116	115	223	227
ACOX2	-0.801357	2.36596e-08	569	432	311	237
DDB2	-0.739489	2.59822e-08	963	911	479	588
GALNTL4	0.680202	2.68352e-08	1352	1149	2309	1530
C12orf52	0.588677	2.71095e-08	1502	1245	2304	1647
SPINT1	0.698618	2.76093e-08	637	571	1109	769
DNAJC22	0.625967	2.82828e-08	464	374	669	564
LSR	1.12158	2.8404e-08	797	531	1828	939
RAB40B	-0.690748	2.8852e-08	494	444	280	274
ORAI3	-0.765084	2.95431e-08	1032	840	635	419
RP1-177G6.2	1.35716	3.01666e-08	78	69	224	138
TMEM229B	0.96755	3.13816e-08	133	120	260	213
DDR1	-0.77847	3.20867e-08	1174	1123	788	498
DAAM2	0.653247	3.45338e-08	661	558	1064	770
NAT2	2.41546	3.70114e-08	15	14	54	94
C12orf39	3.23261	3.89578e-08	3	7	42	48
CDYL2	0.641418	4.11656e-08	624	543	1007	735
ADAM28	1.84168	4.19586e-08	30	19	86	82
RAD9B	-2.72743	4.24515e-08	66	46	6	10
ZNF695	-0.769194	4.27566e-08	459	466	251	267
NPL	0.600707	4.39883e-08	869	906	1232	1336
LOC100128881	1.28211	4.41792e-08	147	93	346	211
FMNL1	-0.659248	4.43406e-08	4664	3565	2993	1989
CCNB3	0.626763	4.54534e-08	362	335	530	497
ST6GALNAC1	4.62244	4.65813e-08	1	2	54	25
RASSF9	2.16615	4.94865e-08	18	12	65	63
GVINP1	1.50818	5.10382e-08	43	35	108	103
ALPK2	1.83085	5.47899e-08	24	44	131	102
ZBTB37	0.808129	5.53407e-08	215	234	408	345
SLC16A12	1.02283	5.6222e-08	121	98	235	190
RASGRP1	1.05852	5.84453e-08	106	115	214	226
ZNF501	0.674107	5.89634e-08	388	337	533	568
PTPRS	-0.705916	6.00519e-08	3113	2371	1953	1262
GPR155	-0.612659	6.31464e-08	962	900	673	493
ZNF490	0.793498	6.50761e-08	213	184	329	327
FMN2	6.23781	6.56394e-08	0	1	33	62
CD82	-0.815059	6.7232e-08	2896	2272	1781	1034
ALG11	0.602068	7.10793e-08	439	427	628	626
ANKRD29	-0.631473	7.32595e-08	1272	1035	657	757
MCF2L	2.00643	7.45035e-08	35	19	135	72
SCARA3	-0.713888	8.77128e-08	3306	2499	2068	1317
CD69	6.08972	9.16296e-08	1	0	38	48
XKR6	1.53875	9.51655e-08	37	33	101	93
PTS	-0.628831	9.60523e-08	2641	2478	1403	1743
AMZ2P1	-0.642778	1.00193e-07	700	577	377	401
HMBOX1	0.721084	1.00909e-07	564	380	805	675
TIAM2	-0.631348	1.03154e-07	765	698	520	384
ARID3A	0.860981	1.08581e-07	247	186	433	318
CCDC146	-1.49975	1.09283e-07	200	145	44	71
PTPRH	-0.645604	1.11398e-07	1026	879	685	480
C3orf58	0.667389	1.14687e-07	977	891	1261	1557
FXYD6	-0.835166	1.18256e-07	347	305	199	150
NPHP1	-0.655192	1.18422e-07	596	567	340	364
CXorf61	0.687985	1.20077e-07	621	712	984	1068
KLHDC1	-1.28863	1.32017e-07	259	224	72	115
TSPAN8	1.41447	1.32325e-07	61	49	121	157
HSD17B6	-0.877085	1.32916e-07	313	295	149	166
TUBB2C	-0.693178	1.38683e-07	34400	27452	22949	13719
RAPGEFL1	-0.826536	1.42423e-07	404	299	198	179
WDSUB1	-0.751974	1.4943e-07	1113	1223	591	731
PYGO1	-0.818417	1.52392e-07	356	375	194	202
ZNF124	0.591191	1.58641e-07	493	484	689	715
LOC286467	0.756625	1.71966e-07	206	186	332	300
PCDH9	1.30557	1.7626e-07	75	90	167	222
SLC35C1	-0.586821	1.87027e-07	987	785	636	490
VSNL1	0.779019	1.87406e-07	208	170	321	297
B7H6	0.590462	1.92685e-07	511	482	808	623
SOX6	1.4803	2.00763e-07	49	33	122	96
C1orf93	0.729114	2.01691e-07	724	652	1335	853
ZNF815	0.964886	2.0622e-07	132	100	229	202
LHX4	1.3024	2.40307e-07	66	57	175	116
CST4	-1.53086	2.43584e-07	124	105	48	28
LOC645431	-1.42713	2.46989e-07	121	136	41	50
HEY1	-0.740066	2.51556e-07	372	320	213	182
ZNF419	0.637797	2.54871e-07	690	624	891	1052
CEACAM22P	2.85043	2.60693e-07	8	6	35	60
IGSF5	1.70009	2.66394e-07	40	51	106	176
NDRG2	-0.782632	2.75646e-07	349	288	191	162
LRRIQ1	-1.1268	2.77095e-07	171	148	70	69
CCDC64	2.98192	2.77297e-07	6	5	56	30
XIRP2	0.859291	2.80979e-07	343	293	473	621
LOC100506844	-0.776827	2.86441e-07	711	579	316	398
PQLC3	-0.773181	2.88655e-07	1318	1366	637	856
PDE8B	-2.14251	2.94418e-07	79	51	16	12
THSD7B	2.99379	2.98538e-07	8	4	34	56
MMP9	-1.29254	2.99061e-07	158	179	57	74
C10orf10	-1.04428	3.01667e-07	190	167	88	77
FAM134B	1.26072	3.02092e-07	63	48	132	122
AR	1.33431	3.06866e-07	70	111	257	184
MYH16	-2.23006	3.11271e-07	78	47	13	12
SEMA4C	-0.733267	3.40564e-07	3558	2746	2273	1359
C1orf98	1.71375	3.48044e-07	31	20	82	78
HDAC5	-0.828671	3.56322e-07	1815	1362	1087	626
LOC375190	-0.938576	3.60138e-07	237	216	109	116
CCDC121	-0.608774	3.75324e-07	714	705	426	461
C7orf57	-1.22837	3.79883e-07	146	138	67	49
ANKRD34A	0.710664	3.89284e-07	260	229	428	337
C12orf24	-0.632055	4.04157e-07	4113	4019	2173	2813
EIF2C2	0.594045	4.04492e-07	3700	2949	5788	3817
CREB3L1	-0.634943	4.08313e-07	1613	1366	1106	731
S100G	1.46403	4.15521e-07	38	43	100	114
NGEF	-0.797782	4.19472e-07	672	517	395	259
PGM5P2	1.27511	4.30666e-07	99	54	176	175
CYP11A1	-0.950433	4.41146e-07	253	209	108	119
MSH5-C6orf26	-1.81112	5.06815e-07	100	78	18	30
TMEM180	0.707568	5.08331e-07	396	332	668	469
SYTL5	2.37406	5.24768e-07	11	32	78	137
HMGA1	-0.648579	5.38971e-07	46604	38060	32378	19409
GPR17	-3.054	5.53469e-07	49	32	6	3
APOL3	1.50066	5.57523e-07	58	35	154	98
ZFP2	-2.29129	5.78409e-07	52	60	14	8
REN	2.4433	6.23803e-07	8	10	55	39
C4BPB	0.700566	6.89478e-07	260	278	459	378
ANKRD9	-0.856452	7.31037e-07	356	283	198	139
SEMA3B	-2.05315	7.511e-07	249	105	60	21
NCRNA00247	1.00083	7.76741e-07	94	105	207	175
ZNF493	0.770471	7.84235e-07	220	224	344	378
LGALS1	-0.759276	8.05395e-07	14125	9583	8467	4925
C6orf165	-2.53269	8.4048e-07	70	73	20	4
MAP3K8	0.657427	8.91712e-07	450	456	634	727
CADM4	0.74367	9.31225e-07	638	547	1176	727
LPL	-1.19803	9.41779e-07	136	122	57	50
ZNF660	1.58049	9.95917e-07	41	24	106	80
B3GALT4	-2.39705	1.00967e-06	56	40	9	8
FANK1	-0.645211	1.05984e-06	430	402	254	253
MAT1A	1.06625	1.08155e-06	85	67	161	142
LAMB4	2.78259	1.08535e-06	8	5	59	29
NCRNA00292	0.704068	1.12027e-06	211	199	327	310
PIGM	0.592462	1.12305e-06	1062	1016	1346	1633
DCP1B	-0.589652	1.16284e-06	511	435	314	285
LOC100287042	-1.37247	1.17952e-06	160	101	55	41
LOC728743	-1.59266	1.19603e-06	104	73	32	24
CSPG5	-0.818152	1.21943e-06	321	293	195	138
RNF165	0.837018	1.27734e-06	154	135	278	216
OSR2	0.763165	1.29006e-06	201	177	347	266
UBA7	0.775151	1.30058e-06	229	176	375	287
GPR157	1.51261	1.31542e-06	51	41	165	87
SLC2A10	0.663022	1.31558e-06	255	216	382	330
JPH4	2.23139	1.35595e-06	11	10	45	50
TCTEX1D2	-1.60964	1.38276e-06	106	97	43	21
NR6A1	1.14196	1.38923e-06	95	86	239	145
SYNC	-1.11406	1.40349e-06	196	140	71	76
FAM190A	1.70575	1.41218e-06	21	25	70	73
C1orf116	0.984527	1.46414e-06	125	85	212	183
PPP1R1C	2.2558	1.51343e-06	16	7	50	55
HSD17B13	-2.60635	1.51593e-06	43	42	5	8
CNGA1	-1.16949	1.52741e-06	172	214	74	90
GPR124	-0.959893	1.53693e-06	226	174	108	88
TMEM17	-0.647705	1.54462e-06	480	443	269	292
ADAM8	-0.910327	1.54939e-06	3151	2167	1800	911
REEP1	-2.36896	1.67036e-06	54	51	6	13
LRTOMT	-0.783233	1.76179e-06	345	273	165	176
DLG2	1.32168	1.76444e-06	45	39	100	100
C1QTNF6	-0.595252	1.79047e-06	865	706	578	416
IMPDH1	0.594162	1.79629e-06	2534	1939	3894	2564
ZNF460	0.696384	1.82921e-06	369	354	667	457
RASSF1	-0.597623	1.84845e-06	936	791	643	449
ARHGEF18	0.726362	1.86567e-06	4118	2871	6962	4098
NR4A3	0.896629	1.88477e-06	137	131	279	199
KLHL22	-0.68228	1.91613e-06	435	358	266	206
BBC3	-1.15923	1.95573e-06	340	215	151	86
SEMA4B	-0.873103	1.96869e-06	2848	2002	1670	867
RBM43	-0.632772	1.97443e-06	856	910	503	583
ANKRD30B	1.37906	2.00908e-06	42	59	116	136
PKD1L1	2.61415	2.10986e-06	7	7	33	48
YPEL4	-0.824099	2.13959e-06	274	223	133	134
TGFB1	-0.7855	2.16248e-06	2895	2567	1992	1056
FAM107A	1.02204	2.24995e-06	80	86	162	160
RGAG4	-0.589426	2.36313e-06	481	428	290	286
C10orf54	1.06141	2.43538e-06	470	291	1006	514
BMPER	0.828098	2.62441e-06	228	275	395	458
GCAT	1.03496	2.65968e-06	250	152	490	296
ZNF311	-0.657828	2.67352e-06	961	940	506	640
NLGN1	0.852647	2.71476e-06	145	173	275	274
SAA1	1.03519	2.78408e-06	76	84	171	143
CACNG6	-1.42422	2.84581e-06	151	87	43	41
TRPC4	1.08172	2.87768e-06	75	87	155	172
SMPDL3B	0.670991	2.94822e-06	216	201	327	307
SAMSN1	0.757952	3.04144e-06	263	215	351	416
KDM4D	-0.74433	3.15607e-06	310	274	162	170
CA5BP1	0.876314	3.19295e-06	253	198	491	302
NUDT16L1	-0.65062	3.21418e-06	517	394	306	247
PCDH15	1.0062	3.30487e-06	80	82	170	141
RSC1A1	0.684082	3.35735e-06	230	248	399	336
LOC100302650	0.971872	3.50734e-06	96	76	167	154
LOC100128361	-2.46366	3.74109e-06	37	84	12	9
DLX3	0.863298	3.78931e-06	119	102	202	182
RGS5	-0.625653	3.79016e-06	421	436	279	252
C6orf52	-0.651071	3.90407e-06	416	449	278	249
SLC9A2	0.904198	3.92775e-06	208	164	283	376
ZXDA	-0.759496	4.02983e-06	294	321	186	162
PDLIM2	1.20539	4.04313e-06	134	88	320	170
CHST12	-0.835959	4.06907e-06	348	250	183	136
PAX8	-1.06235	4.20508e-06	194	151	95	63
DKK2	2.24541	4.21425e-06	9	10	40	47
SYT11	-1.43371	4.27179e-06	89	81	30	30
EPHA5	1.15833	4.69372e-06	54	52	120	106
C9orf69	-0.666497	4.72792e-06	2031	1573	1350	824
C6orf1	-0.798327	4.73208e-06	1267	933	773	438
SGK196	1.09263	4.76479e-06	105	93	256	149
C7orf52	-1.48779	5.0132e-06	158	193	86	35
LOC150381	-0.990543	5.08521e-06	240	182	89	112
PDE9A	0.585783	5.2143e-06	503	397	740	550
CCDC18	-0.658529	5.43009e-06	2289	2024	1083	1506
KCNK2	0.772437	5.74202e-06	205	191	294	349
MILR1	-0.625082	5.84469e-06	605	472	315	348
MATN3	-0.623222	5.84834e-06	505	469	283	319
PTK2B	-0.816389	5.86363e-06	809	548	455	281
PITPNM3	-0.615385	5.88096e-06	608	482	390	289
LOC340544	-0.818693	5.95948e-06	336	369	172	209
TMEM91	-1.332	6.19842e-06	155	138	76	36
MYL2	1.15709	6.25289e-06	94	59	145	178
GPC5	1.43184	6.52156e-06	29	34	82	81
USP18	0.679449	6.78733e-06	212	218	327	330
DHRS3	-2.69562	7.2519e-06	51	43	12	2
AIP	-0.701799	7.42661e-06	3616	2529	2274	1339
SLC2A4RG	-0.643089	7.6091e-06	1774	1353	1178	738
WTIP	1.03462	7.88258e-06	195	137	421	230
TMEM178	-1.02109	7.94451e-06	156	149	67	76
DDN	-0.931961	8.12611e-06	233	166	111	88
HSD3B7	-1.05353	8.18889e-06	141	123	64	57
WNK4	0.800031	8.81493e-06	211	151	348	253
BDKRB2	-1.4878	8.89768e-06	100	76	38	22
L1CAM	-1.90079	9.06679e-06	293	162	95	22
PTPRB	-0.607774	9.16999e-06	630	486	331	364
LENG9	-1.16366	9.43812e-06	155	130	77	45
ATP6V0C	0.591402	9.79263e-06	614	467	908	648
CDH3	1.25466	9.98379e-06	85	42	145	142
C7orf53	-1.35806	1.03611e-05	85	97	36	32
DUSP5P	0.990221	1.04595e-05	96	114	181	217
MGLL	0.59694	1.04858e-05	4349	3151	6660	4186
C8orf46	0.956816	1.06727e-05	120	77	193	171
ZFAND2A	-0.675496	1.0912e-05	443	353	276	200
GRPR	1.33549	1.0965e-05	33	42	93	89
FBXO15	-2.55483	1.14196e-05	38	32	5	6
IKZF3	0.604304	1.24442e-05	250	216	362	314
IL16	1.91044	1.26157e-05	11	18	58	48
NYNRIN	0.771025	1.35224e-05	229	185	406	270
SEMA3G	-0.740796	1.36111e-05	308	245	179	137
ADRB1	0.936892	1.37844e-05	86	74	151	141
PLEKHG4	-0.65679	1.40653e-05	1776	1331	1172	714
NFATC4	-0.629471	1.43403e-05	1249	902	797	531
FNDC4	-0.726838	1.44465e-05	290	313	194	155
ZMYND17	-0.785304	1.44725e-05	236	260	142	133
FAM117B	0.63999	1.49263e-05	394	490	662	657
ABCA13	1.32463	1.51041e-05	42	45	88	120
NUDT4	-1.11114	1.51646e-05	151	143	54	75
HRAS	0.657116	1.56894e-05	819	649	1373	844
LRRC33	-0.647104	1.60815e-05	475	433	329	226
SLC6A8	-0.95225	1.61074e-05	318	212	160	101
GRIK2	1.15349	1.62025e-05	66	55	111	145
FLJ41200	1.14725	1.62375e-05	48	50	106	101
KRT79	-1.56968	1.673e-05	85	58	27	19
WNT3	-1.13331	1.81388e-05	125	100	55	43
PPM1L	0.822994	1.82531e-05	174	157	342	220
KRBA2	-1.19381	1.90849e-05	198	115	58	71
ARL14	0.647841	1.93569e-05	309	310	425	499
CTSK	-0.838087	2.00286e-05	218	255	126	127
MSTO2P	-0.67839	2.00964e-05	312	315	182	192
MTSS1L	-0.849295	2.01233e-05	1651	1065	945	497
ECSIT	-0.785869	2.0254e-05	1014	682	593	347
PLXNA1	-0.823674	2.11477e-05	5178	3267	3034	1532
KIAA1407	-0.833866	2.14284e-05	525	406	201	293
SLC44A5	-0.609571	2.3297e-05	346	332	214	210
LOC100506433	-0.711442	2.41558e-05	282	290	161	172
LOC100506730	-0.939384	2.426e-05	165	165	76	88
DRP2	-0.910283	2.46195e-05	180	169	105	73
PIH1D2	-0.704132	2.51447e-05	499	521	261	335
TMEM171	-0.644258	2.52668e-05	306	305	201	173
MIR221	-0.82243	2.68631e-05	268	248	121	156
DNAJC25	-0.589577	2.69283e-05	2092	1963	1085	1472
C1orf140	2.24439	2.76129e-05	15	5	55	35
ADAM21	-0.946114	2.79705e-05	170	215	104	88
RAB36	0.64504	3.1246e-05	225	182	339	269
PIWIL4	-1.10424	3.17082e-05	130	96	52	48
GUSBP11	0.609833	3.33839e-05	299	234	373	400
C21orf58	-0.695109	3.47793e-05	359	265	206	161
CACNG7	-1.01839	3.5844e-05	219	190	127	67
LRRC34	-0.586656	3.73631e-05	547	537	316	371
CNN1	-1.296	3.75567e-05	129	124	68	31
GTF2IRD1	-0.641575	3.76567e-05	1219	960	835	503
LOC553103	1.46692	3.78808e-05	33	23	91	57
SPTBN5	-1.59709	3.89585e-05	112	71	41	17
KHDC1	-0.607277	3.93799e-05	379	371	225	244
EFCAB2	-0.739401	4.05026e-05	324	308	159	201
ENKUR	-1.33489	4.19862e-05	88	85	27	38
A1CF	2.13677	4.22435e-05	9	9	47	29
DYX1C1	-1.21948	4.26602e-05	89	101	38	40
CXCL2	0.668698	4.4396e-05	1468	1624	1908	2764
ABCC13	2.14936	4.51278e-05	12	6	44	32
C17orf67	-1.57072	4.57663e-05	56	74	22	20
TMEM74	0.64366	4.59595e-05	204	209	300	316
CCDC96	-0.905748	4.72178e-05	150	154	86	69
FAM172BP	-1.07733	4.72351e-05	136	143	53	73
C10orf55	-0.750046	4.8552e-05	279	323	162	180
HCFC1R1	-0.758905	4.86225e-05	1512	1143	991	514
SARDH	0.729296	4.94336e-05	215	150	329	248
WDR72	2.04046	5.03324e-05	9	20	43	72
GPR83	-1.35266	5.05722e-05	78	88	27	35
BANK1	0.668988	5.12906e-05	189	191	276	300
KIF6	0.621789	5.18552e-05	245	215	319	354
CBX6	0.666029	5.37258e-05	2550	1651	4001	2366
FCRLB	-1.01706	5.3863e-05	161	115	60	69
GRM5	0.782951	5.57671e-05	232	193	293	400
[truncated: 585 more rows]

## Sheet: Shared genes
	MCF7		MDA-MB-231
Gene	Log2FC	P value	Log2FC	P value
SSPN	-1.96911	1.69979e-13	-0.975185	2.4566e-11
SCG5	-1.9615	0.035563	-0.818878	0.000272909
FCGR2B	-1.61875	0.0017506	-1.09751	0.0320384
KCNJ12	-1.60614	0.0298204	-1.34829	6.75624e-05
PTGER4	-1.60256	1.99864e-84	-1.11948	5.07597e-12
PTPRB	-1.57852	0.000103087	-0.607774	9.16999e-06
LRRC39	-1.48547	0.00216023	-1.41151	0.000677178
GALNT12	-1.42666	4.86303e-61	-0.634416	4.47636e-09
RAB27B	-1.32802	3.24848e-68	-0.666529	5.99681e-15
SEMA6A	-1.21972	2.17804e-27	-0.84572	0.000146822
RAET1L	-1.2159	0.017654	-2.45884	2.20613e-15
CD22	-1.1457	0.000131388	-0.777706	1.22641e-35
PPP1R14C	-1.13449	5.61208e-07	-1.18484	1.72648e-17
CREB3L1	-1.09922	9.06326e-19	-0.634943	4.08313e-07
DRP2	-1.07915	0.00202757	-0.910283	2.46195e-05
ARHGEF6	-1.02087	2.11193e-05	-0.796039	0.000569045
METTL14	-0.993508	1.89195e-45	-3.98591	1.28054e-249
ADAMTS15	-0.967617	0.000195011	-1.47614	5.87581e-44
AKT3	-0.939518	6.37303e-35	-0.680259	1.61695e-37
NUF2	-0.93513	6.65826e-42	-0.722193	1.55018e-12
FSIP2	-0.906313	2.97394e-28	-1.23039	4.51312e-32
KIF20B	-0.883889	1.40778e-37	-0.744238	5.82124e-39
SOAT1	-0.872495	3.79077e-18	-0.844555	2.21638e-23
HS6ST2	-0.863777	1.00972e-09	-0.691259	1.24956e-18
ETV5	-0.85919	3.38311e-07	-0.959258	2.23809e-44
CMPK2	-0.838489	0.0090443	-1.15903	0.000150456
ABCC3	-0.837769	1.02544e-77	-0.722249	4.55023e-09
GUCA1B	-0.816692	0.00360271	-0.867668	0.00145119
TSC22D3	-0.809229	9.61026e-120	-0.872639	1.1353e-26
ABCA1	-0.797694	1.99321e-05	-1.87771	4.97916e-49
CYB5R4	-0.787962	4.10045e-17	-0.585619	2.3401e-14
BDKRB2	-0.768608	7.73194e-20	-1.4878	8.89768e-06
DHRS2	-0.767584	1.01204e-104	-1.0188	0.000144367
GALNT10	-0.757977	6.76422e-63	-0.928056	6.0002e-101
AHRR	-0.751778	0.027956	-1.74974	1.87437e-13
C1orf53	-0.742355	0.00010129	-1.08924	0.000151284
HMMR	-0.738166	1.69258e-48	-0.664801	1.33753e-11
LYN	-0.738138	7.47809e-07	-0.900671	1.01807e-33
ADARB2	-0.723189	0.0403183	-0.604844	0.00994425
PBK	-0.71864	7.04059e-25	-0.944966	5.69632e-19
CDH13	-0.716683	1.25464e-05	-0.591319	0.00443864
ULBP2	-0.710456	2.89772e-15	-1.21661	3.21365e-74
SPTB	-0.709648	0.0281747	-1.04028	0.00591135
CCT6B	-0.695404	0.0049316	-0.76677	0.032273
TTK	-0.689173	1.46079e-31	-0.703424	4.78744e-23
CKAP2L	-0.687535	4.73624e-21	-1.26776	6.68934e-90
SLC35C1	-0.675436	8.5638e-31	-0.586821	1.87027e-07
EEA1	-0.661585	2.59675e-17	-0.905468	2.18277e-33
ARSB	-0.651906	9.13036e-05	-0.697467	6.00133e-24
CCDC18	-0.643467	2.23702e-06	-0.658529	5.43009e-06
ARRDC4	-0.640534	3.28477e-70	-1.00266	1.80121e-43
NET1	-0.630858	4.19927e-102	-0.67686	1.65951e-18
THBD	-0.626437	1.37468e-05	-1.16558	9.87334e-83
MAGI2	-0.619055	0.0402837	-0.681097	0.000173721
PEX12	-0.615956	1.63809e-05	-2.31617	1.85915e-80
TSPAN1	-0.599697	5.46928e-09	-0.859913	2.6096e-09
STAG1	-0.59817	1.31042e-38	-0.860442	2.00323e-29
TOP2A	-0.593506	5.13152e-123	-0.592412	1.54258e-18
ZNF85	-0.591746	2.89967e-06	-0.746255	2.99412e-10
NFATC4	-0.587158	2.69162e-12	-0.629471	1.43403e-05
ARSJ	0.585207	0.00828624	1.7724	4.85468e-165
SRCIN1	0.59028	4.12042e-16	1.01693	0.0257834
GPR158	0.594387	0.00017773	0.707485	2.10381e-09
RNF165	0.610131	0.0160954	0.837018	1.27734e-06
PDLIM2	0.615417	7.32874e-15	1.20539	4.04313e-06
ACAT2	0.620048	7.51281e-16	0.757993	3.21698e-14
SYNPO	0.63189	4.47169e-07	0.813594	1.21042e-13
DUSP2	0.635634	4.94249e-16	1.36635	2.52672e-13
TMEM229B	0.637048	7.15971e-40	0.96755	3.13816e-08
BCL2	0.637869	6.5217e-20	0.643135	1.56548e-20
WWC1	0.641377	1.51398e-58	0.796815	4.14797e-29
CASP4	0.658789	6.05409e-05	0.771717	9.70079e-28
MEIS3	0.659173	8.7852e-41	1.0001	0.000747417
FAM117A	0.665891	9.94479e-12	0.997539	3.31999e-10
ABCA7	0.669603	3.1248e-18	0.710978	0.00703582
ADM	0.669681	0.00481054	1.60315	1.33172e-62
TMEM25	0.671236	0.0017666	0.874879	2.6518e-13
EPAS1	0.67237	3.05992e-15	0.643577	8.53092e-14
SYNPO2	0.674912	1.66815e-10	1.90627	0.000320295
PLK2	0.676571	1.72655e-179	1.37082	1.42605e-86
HES2	0.685479	1.08238e-21	1.0331	0.00108499
PPARA	0.688727	6.24151e-08	1.28151	2.43516e-31
PDE5A	0.691586	1.08228e-12	1.74215	1.47668e-52
MAT1A	0.694605	0.00196294	1.06625	1.08155e-06
CCDC136	0.705369	0.00193937	0.857335	4.45012e-11
IL16	0.707978	0.0472399	1.91044	1.26157e-05
NUMBL	0.722434	2.84834e-21	0.846997	1.36987e-10
LIFR	0.734964	6.4949e-05	0.611632	1.51888e-17
NR6A1	0.741684	1.28563e-11	1.14196	1.38923e-06
CXADR	0.745123	0.00362708	1.51294	8.17896e-44
RIMS2	0.750625	2.14087e-07	0.728375	5.29537e-16
ID3	0.754801	6.00798e-102	1.0446	2.3286e-09
SDC2	0.756767	5.87356e-18	0.911908	2.05205e-24
HSPG2	0.757497	7.21333e-37	1.1219	0.0137334
COL3A1	0.758901	2.74359e-05	2.02352	1.38875e-08
BMP4	0.779163	4.96076e-35	0.734762	2.15856e-16
TMED8	0.787988	4.8131e-76	1.53626	4.30084e-25
CADM4	0.799804	5.81667e-11	0.74367	9.31225e-07
C22orf23	0.802439	0.00110584	0.83808	0.00112782
SOCS3	0.81724	1.04903e-20	0.923613	4.86015e-19
NHS	0.818251	3.58556e-12	1.13943	1.49257e-69
PMAIP1	0.849918	1.47539e-09	1.27077	9.06628e-58
WTIP	0.852848	8.87523e-20	1.03462	7.88258e-06
SBK1	0.872584	2.5137e-49	0.696889	0.0331206
PLXDC2	0.883696	8.25377e-50	1.53634	9.88343e-11
RGS16	0.884116	3.04427e-09	1.28211	2.88439e-34
SLC39A8	0.908781	2.19182e-38	0.746602	1.11265e-21
ANKRD33B	0.919772	0.00412882	0.952055	1.15676e-56
KIF5C	0.951551	1.92504e-56	0.83893	0.00914851
UBE2L6	0.954798	9.01997e-23	1.0428	1.89327e-86
HOXC5	0.984882	0.00105664	0.665665	0.0150024
MAP2	0.991593	2.20196e-13	0.739274	0.0211127
COL12A1	0.995515	2.482e-210	0.921205	1.36746e-75
C11orf45	0.996174	0.000719297	0.785301	6.80849e-14
DTX4	1.01135	1.15712e-15	0.831483	3.69155e-25
ALDOC	1.01272	4.08307e-06	0.750604	1.34403e-13
B3GNT5	1.01308	8.83834e-08	0.878227	3.88095e-21
KATNAL1	1.02613	1.29925e-20	1.21192	2.70186e-46
CDK14	1.05208	9.21054e-16	0.87404	4.22349e-32
CES3	1.06234	0.0172737	0.916512	5.59589e-10
FRMD3	1.06849	0.00162472	0.807887	4.30735e-14
TGFB2	1.07558	1.30551e-20	1.4294	4.88662e-132
MICB	1.08713	2.62624e-55	0.98288	4.14711e-80
SH2D3C	1.13298	1.25951e-05	1.54853	0.00680328
CLDN1	1.19056	4.92427e-30	2.25652	1.8139e-194
PAPSS2	1.19131	3.19357e-216	0.736353	9.98394e-22
ZNF462	1.22022	1.45018e-24	0.634199	2.05792e-22
RNF150	1.22762	5.76259e-48	0.790123	0.00112968
TNFRSF11B	1.23783	7.71712e-135	0.64697	1.95188e-10
EFEMP1	1.24232	6.73048e-62	0.655107	1.19509e-20
C1orf116	1.24797	0.000148979	0.984527	1.46414e-06
PGR	1.26519	2.31111e-224	1.59534	4.30032e-34
AGR2	1.277	0	1.4507	1.29327e-09
DGKI	1.29346	0.0423932	1.22936	0.00734672
HAL	1.29555	0.00997005	1.39106	0.00168718
TMEM64	1.31296	0	1.33014	6.61344e-41
BANK1	1.31664	0.0302006	0.668988	5.12906e-05
FHAD1	1.33076	0.00200666	0.745767	0.0025753
COL1A1	1.35062	4.79687e-52	1.02287	0.000189988
SGK1	1.36367	9.92427e-51	0.663554	2.19323e-13
TMEM47	1.39638	0.0255991	1.48475	1.38557e-11
CYP24A1	1.44741	1.7736e-14	0.99416	3.39247e-35
CAV2	1.50616	4.47587e-183	0.693313	6.84391e-19
OSBPL3	1.53833	0.0250259	0.673304	1.92044e-43
CCL20	1.54921	0.0354109	1.54452	3.10259e-49
BMPER	1.55618	5.68091e-05	0.828098	2.62441e-06
TM4SF1	1.65074	5.67588e-34	0.673005	2.74719e-21
PCDH7	1.65691	1.27978e-55	0.852548	1.54276e-13
VCAN	1.676	1.41115e-05	0.934286	5.43056e-16
IGFBP3	1.70106	1.27892e-18	1.31736	1.42501e-103
ZNF385B	1.70699	0.0105234	1.16654	1.29739e-14
GSDMC	1.72774	0.00824823	1.16797	1.26175e-15
SEMA3D	1.82064	4.85826e-28	2.58017	5.59052e-63
PTHLH	1.88747	2.73188e-18	1.29274	6.56986e-10
CA13	1.95801	1.00318e-09	1.54437	1.36074e-71
TSPAN2	1.97063	0.0123797	2.55219	1.44463e-08
VSNL1	2.01739	0.0260673	0.779019	1.87406e-07
ADRB1	2.08553	2.62988e-19	0.936892	1.37844e-05
SCIN	2.09146	3.84039e-05	0.905804	7.37437e-18
RGS2	2.19319	0.00436153	1.00137	1.07767e-18
IL7R	2.40876	5.67277e-05	1.53461	1.18311e-113
SLC1A3	2.41445	0.000529186	0.642728	2.55939e-13
ABCA13	2.44888	2.11021e-09	1.32463	1.51041e-05
KCNK2	2.51679	2.62352e-28	0.772437	5.74202e-06
CASP1	2.6137	0.00129472	1.57752	4.76547e-19
MMP1	2.62881	3.78994e-11	2.34648	5.29631e-104
PCDH10	2.65063	2.49058e-140	1.11431	0.000616924
SATB1	2.83303	2.88748e-11	0.881824	2.88628e-17
GREM2	2.9521	0.00682236	1.77283	1.92786e-10
IQGAP2	2.95862	0.00785876	0.782434	3.35934e-09
ADAMTS1	3.0904	4.59224e-35	0.692889	2.16175e-29
YAP1	3.18255	3.16389e-06	1.31702	4.29089e-145
EDIL3	3.60533	1.53844e-09	0.586399	1.2461e-43
CDH2	3.74365	1.05984e-13	1.30376	0.00325004
RELN	3.89362	3.60457e-07	2.47525	4.182e-83
ABI3BP	3.95821	1.83402e-07	0.618208	7.75455e-16

## Sheet: KEGG enrich by shared genes
ID	Up-regulated	GeneRatio	BgRatio	pvalue	geneID	Count
hsa04392	Hippo signaling pathway - multiple species	3/67	29/8145	0.00166831	WTIP/WWC1/YAP1	3
hsa04350	TGF-beta signaling pathway	4/67	94/8145	0.00732521	GREM2/TGFB2/ID3/BMP4	4
hsa04933	AGE-RAGE signaling pathway in diabetic complications	4/67	100/8145	0.0090803	TGFB2/COL3A1/COL1A1/BCL2	4
hsa04390	Hippo signaling pathway	5/67	157/8145	0.00922935	WTIP/WWC1/YAP1/TGFB2/BMP4	5
hsa04060	Cytokine-cytokine receptor interaction	7/67	295/8145	0.0103168	TGFB2/CCL20/TNFRSF11B/LIFR/IL16/IL7R/BMP4	7
hsa04115	p53 signaling pathway	3/67	73/8145	0.0219774	PMAIP1/IGFBP3/BCL2	3
hsa04068	FoxO signaling pathway	4/67	131/8145	0.0224692	PLK2/TGFB2/SGK1/IL7R	4
hsa05205	Proteoglycans in cancer	5/67	205/8145	0.0263514	TGFB2/SDC2/HSPG2/COL1A1/CAV2	5
hsa05418	Fluid shear stress and atherosclerosis	4/67	139/8145	0.0272073	SDC2/CAV2/BMP4/BCL2	4
hsa04215	Apoptosis - multiple species	2/67	32/8145	0.0282127	PMAIP1/BCL2	2
hsa05210	Colorectal cancer	3/67	86/8145	0.0335506	TGFB2/PMAIP1/BCL2	3
hsa04514	Cell adhesion molecules	4/67	149/8145	0.0339157	CLDN1/SDC2/VCAN/CDH2	4
hsa04512	ECM-receptor interaction	3/67	88/8145	0.0355639	RELN/HSPG2/COL1A1	3
hsa05323	Rheumatoid arthritis	3/67	93/8145	0.0408647	TGFB2/CCL20/MMP1	3
hsa04630	JAK-STAT signaling pathway	4/67	162/8145	0.0439655	SOCS3/LIFR/IL7R/BCL2	4
hsa05146	Amoebiasis	3/67	102/8145	0.051353	TGFB2/COL3A1/COL1A1	3
hsa04974	Protein digestion and absorption	3/67	103/8145	0.0525921	COL12A1/COL3A1/COL1A1	3
hsa02010	ABC transporters	2/67	45/8145	0.0526163	ABCA13/ABCA7	2
hsa04928	Parathyroid hormone synthesis, secretion and action	3/67	106/8145	0.0563957	PTHLH/CYP24A1/BCL2	3
hsa05144	Malaria	2/67	50/8145	0.0634377	TGFB2/SDC2	2
hsa00920	Sulfur metabolism	1/67	10/8145	0.0793222	PAPSS2	1
hsa04510	Focal adhesion	4/67	201/8145	0.0830947	RELN/COL1A1/CAV2/BCL2	4
hsa04330	Notch signaling pathway	2/67	59/8145	0.0845785	DTX4/NUMBL	2
hsa05415	Diabetic cardiomyopathy	4/67	203/8145	0.0854534	TGFB2/PPARA/COL3A1/COL1A1	4
hsa04380	Osteoclast differentiation	3/67	128/8145	0.0880597	SOCS3/TGFB2/TNFRSF11B	3
hsa04926	Relaxin signaling pathway	3/67	129/8145	0.0896476	MMP1/COL3A1/COL1A1	3
hsa05207	Chemical carcinogenesis - receptor activation	4/67	212/8145	0.0964706	PPARA/PGR/BCL2/ADRB1	4
hsa04920	Adipocytokine signaling pathway	2/67	69/8145	0.110162	SOCS3/PPARA	2
hsa05211	Renal cell carcinoma	2/67	69/8145	0.110162	TGFB2/EPAS1	2
hsa04550	Signaling pathways regulating pluripotency of stem cells	3/67	143/8145	0.113102	LIFR/ID3/BMP4	3
hsa01524	Platinum drug resistance	2/67	73/8145	0.120906	PMAIP1/BCL2	2
hsa01230	Biosynthesis of amino acids	2/67	75/8145	0.126373	MAT1A/ALDOC	2
hsa03320	PPAR signaling pathway	2/67	75/8145	0.126373	PPARA/MMP1	2
hsa00450	Selenocompound metabolism	1/67	17/8145	0.131126	PAPSS2	1
hsa00910	Nitrogen metabolism	1/67	17/8145	0.131126	CA13	1
hsa05160	Hepatitis C	3/67	157/8145	0.138637	CLDN1/SOCS3/PPARA	3
hsa05132	Salmonella infection	4/67	249/8145	0.148168	KIF5C/CASP4/CASP1/BCL2	4
hsa05161	Hepatitis B	3/67	162/8145	0.148201	TGFB2/HSPG2/BCL2	3
hsa00100	Steroid biosynthesis	1/67	20/8145	0.152439	CYP24A1	1
hsa04022	cGMP-PKG signaling pathway	3/67	167/8145	0.157977	PDE5A/RGS2/ADRB1	3
hsa04151	PI3K-Akt signaling pathway	5/67	354/8145	0.165396	SGK1/RELN/IL7R/COL1A1/BCL2	5
hsa00340	Histidine metabolism	1/67	22/8145	0.16636	HAL	1
hsa00900	Terpenoid backbone biosynthesis	1/67	22/8145	0.16636	ACAT2	1
hsa04657	IL-17 signaling pathway	2/67	94/8145	0.180789	CCL20/MMP1	2
hsa05414	Dilated cardiomyopathy	2/67	96/8145	0.186719	TGFB2/ADRB1	2
hsa04621	NOD-like receptor signaling pathway	3/67	184/8145	0.192607	CASP4/CASP1/BCL2	3
hsa00601	Glycosphingolipid biosynthesis - lacto and neolacto series	1/67	27/8145	0.200186	B3GNT5	1
hsa00650	Butanoate metabolism	1/67	28/8145	0.206787	ACAT2	1
hsa00030	Pentose phosphate pathway	1/67	30/8145	0.219829	ALDOC	1
hsa00630	Glyoxylate and dicarboxylate metabolism	1/67	30/8145	0.219829	ACAT2	1
hsa05130	Pathogenic Escherichia coli infection	3/67	197/8145	0.220284	CLDN1/CASP4/CASP1	3
hsa04931	Insulin resistance	2/67	108/8145	0.222804	SOCS3/PPARA	2
hsa04066	HIF-1 signaling pathway	2/67	109/8145	0.225841	BCL2/ALDOC	2
hsa04668	TNF signaling pathway	2/67	112/8145	0.23497	SOCS3/CCL20	2
hsa05145	Toxoplasmosis	2/67	112/8145	0.23497	TGFB2/BCL2	2
hsa00051	Fructose and mannose metabolism	1/67	33/8145	0.238996	ALDOC	1
hsa01200	Carbon metabolism	2/67	115/8145	0.244123	ALDOC/ACAT2	2
hsa04935	Growth hormone synthesis, secretion and action	2/67	119/8145	0.256352	SOCS3/IGFBP3	2
hsa05417	Lipid and atherosclerosis	3/67	215/8145	0.259839	MMP1/CASP1/BCL2	3
hsa04960	Aldosterone-regulated sodium reabsorption	1/67	37/8145	0.263832	SGK1	1
hsa05340	Primary immunodeficiency	1/67	38/8145	0.269916	IL7R	1
hsa04611	Platelet activation	2/67	124/8145	0.271658	COL3A1/COL1A1	2
hsa00230	Purine metabolism	2/67	128/8145	0.283901	PAPSS2/PDE5A	2
hsa04216	Ferroptosis	1/67	41/8145	0.28787	SLC39A8	1
hsa05219	Bladder cancer	1/67	41/8145	0.28787	MMP1	1
hsa00380	Tryptophan metabolism	1/67	42/8145	0.293757	ACAT2	1
hsa00071	Fatty acid degradation	1/67	43/8145	0.299597	ACAT2	1
hsa04975	Fat digestion and absorption	1/67	43/8145	0.299597	ACAT2	1
hsa04210	Apoptosis	2/67	136/8145	0.308333	PMAIP1/BCL2	2
hsa04915	Estrogen signaling pathway	2/67	138/8145	0.314421	PGR/BCL2	2
hsa04930	Type II diabetes mellitus	1/67	46/8145	0.316832	SOCS3	1
hsa00620	Pyruvate metabolism	1/67	47/8145	0.322484	ACAT2	1
hsa04120	Ubiquitin mediated proteolysis	2/67	142/8145	0.326564	UBE2L6/SOCS3	2
hsa00280	Valine, leucine and isoleucine degradation	1/67	48/8145	0.328089	ACAT2	1
hsa05131	Shigellosis	3/67	247/8145	0.332043	CASP4/CASP1/BCL2	3
hsa00270	Cysteine and methionine metabolism	1/67	51/8145	0.344633	MAT1A	1
hsa05226	Gastric cancer	2/67	149/8145	0.347681	TGFB2/BCL2	2
hsa04261	Adrenergic signaling in cardiomyocytes	2/67	150/8145	0.350682	BCL2/ADRB1	2
hsa04932	Non-alcoholic fatty liver disease	2/67	155/8145	0.365617	SOCS3/PPARA	2
hsa04218	Cellular senescence	2/67	156/8145	0.368589	TGFB2/IGFBP3	2
hsa04340	Hedgehog signaling pathway	1/67	56/8145	0.371319	BCL2	1
hsa04923	Regulation of lipolysis in adipocytes	1/67	56/8145	0.371319	ADRB1	1
hsa05012	Parkinson disease	3/67	266/8145	0.375088	SLC39A8/UBE2L6/KIF5C	3
hsa01212	Fatty acid metabolism	1/67	57/8145	0.376526	ACAT2	1
hsa05134	Legionellosis	1/67	57/8145	0.376526	CASP1	1
hsa04217	Necroptosis	2/67	159/8145	0.377474	CASP1/BCL2	2
hsa05416	Viral myocarditis	1/67	60/8145	0.391894	CXADR	1
hsa00561	Glycerolipid metabolism	1/67	61/8145	0.396934	DGKI	1
hsa04530	Tight junction	2/67	169/8145	0.406719	SYNPO/CLDN1	2
hsa00310	Lysine degradation	1/67	63/8145	0.406889	ACAT2	1
hsa04623	Cytosolic DNA-sensing pathway	1/67	63/8145	0.406889	CASP1	1
hsa05217	Basal cell carcinoma	1/67	63/8145	0.406889	BMP4	1
hsa05164	Influenza A	2/67	171/8145	0.412493	SOCS3/CASP1	2
hsa04927	Cortisol synthesis and secretion	1/67	65/8145	0.416683	KCNK2	1
hsa05321	Inflammatory bowel disease	1/67	65/8145	0.416683	TGFB2	1
hsa00010	Glycolysis / Gluconeogenesis	1/67	67/8145	0.426317	ALDOC	1
hsa04924	Renin secretion	1/67	69/8145	0.435795	ADRB1	1
hsa05152	Tuberculosis	2/67	180/8145	0.438135	TGFB2/BCL2	2
hsa04917	Prolactin signaling pathway	1/67	70/8145	0.440476	SOCS3	1
hsa05223	Non-small cell lung cancer	1/67	72/8145	0.449723	KIF5C	1
hsa04613	Neutrophil extracellular trap formation	2/67	190/8145	0.465923	CASP4/CASP1	2
hsa04971	Gastric acid secretion	1/67	76/8145	0.467767	KCNK2	1
hsa05133	Pertussis	1/67	76/8145	0.467767	CASP1	1
hsa05212	Pancreatic cancer	1/67	76/8145	0.467767	TGFB2	1
hsa05220	Chronic myeloid leukemia	1/67	76/8145	0.467767	TGFB2	1
hsa05100	Bacterial invasion of epithelial cells	1/67	77/8145	0.472187	CAV2	1
hsa05140	Leishmaniasis	1/67	77/8145	0.472187	TGFB2	1
hsa05412	Arrhythmogenic right ventricular cardiomyopathy	1/67	77/8145	0.472187	CDH2	1
hsa05206	MicroRNAs in cancer	3/67	310/8145	0.472209	TGFB2/CYP24A1/BCL2	3
hsa05202	Transcriptional misregulation in cancer	2/67	193/8145	0.474106	CDK14/IGFBP3	2
hsa04721	Synaptic vesicle cycle	1/67	78/8145	0.47657	SLC1A3	1
hsa01521	EGFR tyrosine kinase inhibitor resistance	1/67	79/8145	0.480917	BCL2	1
hsa05203	Viral carcinogenesis	2/67	204/8145	0.50347	SCIN/PMAIP1	2
hsa04911	Insulin secretion	1/67	86/8145	0.510368	RIMS2	1
hsa05165	Human papillomavirus infection	3/67	331/8145	0.516292	HES2/RELN/COL1A1	3
hsa04540	Gap junction	1/67	88/8145	0.518476	ADRB1	1
hsa05410	Hypertrophic cardiomyopathy	1/67	90/8145	0.526452	TGFB2	1
hsa04970	Salivary secretion	1/67	92/8145	0.534297	ADRB1	1
hsa05222	Small cell lung cancer	1/67	92/8145	0.534297	BCL2	1
hsa04810	Regulation of actin cytoskeleton	2/67	218/8145	0.539322	SCIN/IQGAP2	2
hsa04024	cAMP signaling pathway	2/67	221/8145	0.546775	PPARA/ADRB1	2
hsa04070	Phosphatidylinositol signaling system	1/67	97/8145	0.553355	DGKI	1
hsa04666	Fc gamma R-mediated phagocytosis	1/67	97/8145	0.553355	SCIN	1
hsa05215	Prostate cancer	1/67	97/8145	0.553355	BCL2	1
hsa00564	Glycerophospholipid metabolism	1/67	98/8145	0.557074	DGKI	1
hsa01522	Endocrine resistance	1/67	98/8145	0.557074	BCL2	1
hsa05231	Choline metabolism in cancer	1/67	98/8145	0.557074	DGKI	1
hsa04640	Hematopoietic cell lineage	1/67	99/8145	0.560762	IL7R	1
hsa04061	Viral protein interaction with cytokine and cytokine receptor	1/67	100/8145	0.564419	CCL20	1
hsa04914	Progesterone-mediated oocyte maturation	1/67	102/8145	0.571645	PGR	1
hsa05142	Chagas disease	1/67	102/8145	0.571645	TGFB2	1
hsa05171	Coronavirus disease - COVID-19	2/67	232/8145	0.573396	MMP1/CASP1	2
hsa04064	NF-kappa B signaling pathway	1/67	104/8145	0.578752	BCL2	1
hsa04625	C-type lectin receptor signaling pathway	1/67	104/8145	0.578752	CASP1	1
hsa05014	Amyotrophic lateral sclerosis	3/67	364/8145	0.581525	KIF5C/CASP1/BCL2	3
hsa04922	Glucagon signaling pathway	1/67	107/8145	0.589196	PPARA	1
hsa04725	Cholinergic synapse	1/67	113/8145	0.609324	BCL2	1
hsa04670	Leukocyte transendothelial migration	1/67	114/8145	0.612582	CLDN1	1
hsa04724	Glutamatergic synapse	1/67	114/8145	0.612582	SLC1A3	1
hsa04144	Endocytosis	2/67	251/8145	0.616723	KIF5C/CAV2	2
hsa04071	Sphingolipid signaling pathway	1/67	119/8145	0.628479	BCL2	1
hsa04722	Neurotrophin signaling pathway	1/67	119/8145	0.628479	BCL2	1
hsa04919	Thyroid hormone signaling pathway	1/67	121/8145	0.634657	BMP4	1
hsa04110	Cell cycle	1/67	126/8145	0.649661	TGFB2	1
hsa05020	Prion disease	2/67	273/8145	0.662675	KIF5C/CAV2	2
hsa04114	Oocyte meiosis	1/67	131/8145	0.664057	PGR	1
hsa04650	Natural killer cell mediated cytotoxicity	1/67	131/8145	0.664057	MICB	1
hsa04728	Dopaminergic synapse	1/67	132/8145	0.666866	KIF5C	1
hsa04270	Vascular smooth muscle contraction	1/67	134/8145	0.672414	ADM	1
hsa04910	Insulin signaling pathway	1/67	137/8145	0.680566	SOCS3	1
hsa05135	Yersinia infection	1/67	137/8145	0.680566	CASP1	1
hsa05162	Measles	1/67	139/8145	0.685889	BCL2	1
hsa04140	Autophagy - animal	1/67	141/8145	0.691125	BCL2	1
hsa04936	Alcoholic liver disease	1/67	142/8145	0.69371	PPARA	1
hsa05017	Spinocerebellar ataxia	1/67	143/8145	0.696274	RELN	1
hsa04010	MAPK signaling pathway	2/67	294/8145	0.702397	TGFB2/DUSP2	2
hsa05224	Breast cancer	1/67	147/8145	0.706322	PGR	1
hsa04072	Phospholipase D signaling pathway	1/67	148/8145	0.708782	DGKI	1
hsa01240	Biosynthesis of cofactors	1/67	153/8145	0.720781	MAT1A	1
hsa04921	Oxytocin signaling pathway	1/67	154/8145	0.723122	RGS2	1
hsa05016	Huntington disease	2/67	306/8145	0.723339	SLC1A3/KIF5C	2
hsa04934	Cushing syndrome	1/67	155/8145	0.725444	KCNK2	1
hsa04150	mTOR signaling pathway	1/67	156/8145	0.727746	SGK1	1
hsa05225	Hepatocellular carcinoma	1/67	168/8145	0.753933	TGFB2	1
hsa05022	Pathways of neurodegeneration - multiple diseases	3/67	476/8145	0.75922	UBE2L6/KIF5C/BCL2	3
hsa04141	Protein processing in endoplasmic reticulum	1/67	171/8145	0.760082	BCL2	1
hsa04360	Axon guidance	1/67	182/8145	0.781361	SEMA3D	1
hsa04062	Chemokine signaling pathway	1/67	192/8145	0.799086	CCL20	1
hsa05167	Kaposi sarcoma-associated herpesvirus infection	1/67	194/8145	0.802457	MICB	1
hsa04080	Neuroactive ligand-receptor interaction	2/67	362/8145	0.80549	ADRB1/ADM	2
hsa05169	Epstein-Barr virus infection	1/67	202/8145	0.815393	BCL2	1
hsa05170	Human immunodeficiency virus 1 infection	1/67	212/8145	0.830395	BCL2	1
hsa05010	Alzheimer disease	2/67	384/8145	0.831441	SLC39A8/KIF5C	2
hsa05166	Human T-cell leukemia virus 1 infection	1/67	222/8145	0.844195	TGFB2	1
hsa04020	Calcium signaling pathway	1/67	240/8145	0.866302	ADRB1	1
hsa05168	Herpes simplex virus 1 infection	2/67	495/8145	0.920903	SOCS3/BCL2	2
hsa04740	Olfactory transduction	1/67	439/8145	0.975952	RGS2	1
ID	Down-regulated	GeneRatio	BgRatio	pvalue	geneID	Count
hsa04662	B cell receptor signaling pathway	4/35	82/8145	0.000394033	AKT3/LYN/FCGR2B/CD22	4
hsa04022	cGMP-PKG signaling pathway	4/35	167/8145	0.0054387	CREB3L1/AKT3/NFATC4/BDKRB2	4
hsa04666	Fc gamma R-mediated phagocytosis	3/35	97/8145	0.00813282	AKT3/LYN/FCGR2B	3
hsa05215	Prostate cancer	3/35	97/8145	0.00813282	CREB3L1/AKT3/ETV5	3
hsa00512	Mucin type O-glycan biosynthesis	2/35	36/8145	0.0103128	GALNT12/GALNT10	2
hsa04725	Cholinergic synapse	3/35	113/8145	0.0123257	CREB3L1/AKT3/KCNJ12	3
hsa05163	Human cytomegalovirus infection	4/35	225/8145	0.0151755	CREB3L1/AKT3/PTGER4/NFATC4	4
hsa02010	ABC transporters	2/35	45/8145	0.0158197	ABCC3/ABCA1	2
hsa00514	Other types of O-glycan biosynthesis	2/35	47/8145	0.0171816	GALNT12/GALNT10	2
hsa04979	Cholesterol metabolism	2/35	50/8145	0.0193149	SOAT1/ABCA1	2
hsa05161	Hepatitis B	3/35	162/8145	0.031753	CREB3L1/AKT3/NFATC4	3
hsa04664	Fc epsilon RI signaling pathway	2/35	68/8145	0.0342347	AKT3/LYN	2
hsa01524	Platinum drug resistance	2/35	73/8145	0.0389732	AKT3/TOP2A	2
hsa05152	Tuberculosis	3/35	180/8145	0.0414233	AKT3/EEA1/FCGR2B	3
hsa05212	Pancreatic cancer	2/35	76/8145	0.0419301	AKT3/ARHGEF6	2
hsa05167	Kaposi sarcoma-associated herpesvirus infection	3/35	194/8145	0.0498657	AKT3/NFATC4/LYN	3
hsa04610	Complement and coagulation cascades	2/35	85/8145	0.0512848	THBD/BDKRB2	2
hsa04211	Longevity regulating pathway	2/35	89/8145	0.0556631	CREB3L1/AKT3	2
hsa05417	Lipid and atherosclerosis	3/35	215/8145	0.0639887	AKT3/LYN/ABCA1	3
hsa04750	Inflammatory mediator regulation of TRP channels	2/35	98/8145	0.0659734	PTGER4/BDKRB2	2
hsa04933	AGE-RAGE signaling pathway in diabetic complications	2/35	100/8145	0.0683465	AKT3/THBD	2
hsa05166	Human T-cell leukemia virus 1 infection	3/35	222/8145	0.0690718	CREB3L1/AKT3/NFATC4	3
hsa05142	Chagas disease	2/35	102/8145	0.0707478	AKT3/BDKRB2	2
hsa04625	C-type lectin receptor signaling pathway	2/35	104/8145	0.073177	AKT3/NFATC4	2
hsa04922	Glucagon signaling pathway	2/35	107/8145	0.0768713	CREB3L1/AKT3	2
hsa04931	Insulin resistance	2/35	108/8145	0.0781159	CREB3L1/AKT3	2
hsa00531	Glycosaminoglycan degradation	1/35	19/8145	0.0786468	ARSB	1
hsa00100	Steroid biosynthesis	1/35	20/8145	0.0826152	SOAT1	1
hsa04668	TNF signaling pathway	2/35	112/8145	0.0831585	CREB3L1/AKT3	2
hsa04071	Sphingolipid signaling pathway	2/35	119/8145	0.092218	AKT3/BDKRB2	2
hsa04935	Growth hormone synthesis, secretion and action	2/35	119/8145	0.092218	CREB3L1/AKT3	2
hsa04152	AMPK signaling pathway	2/35	120/8145	0.0935355	CREB3L1/AKT3	2
hsa00534	Glycosaminoglycan biosynthesis - heparan sulfate / heparin	1/35	24/8145	0.0983235	HS6ST2	1
hsa04611	Platelet activation	2/35	124/8145	0.0988609	AKT3/LYN	2
hsa04110	Cell cycle	2/35	126/8145	0.101556	STAG1/TTK	2
hsa04380	Osteoclast differentiation	2/35	128/8145	0.104272	AKT3/FCGR2B	2
hsa04926	Relaxin signaling pathway	2/35	129/8145	0.105637	CREB3L1/AKT3	2
hsa04650	Natural killer cell mediated cytotoxicity	2/35	131/8145	0.108383	RAET1L/ULBP2	2
hsa04728	Dopaminergic synapse	2/35	132/8145	0.109764	CREB3L1/AKT3	2
hsa04744	Phototransduction	1/35	29/8145	0.117592	GUCA1B	1
hsa04915	Estrogen signaling pathway	2/35	138/8145	0.118144	CREB3L1/AKT3	2
hsa05162	Measles	2/35	139/8145	0.119557	AKT3/FCGR2B	2
hsa05418	Fluid shear stress and atherosclerosis	2/35	139/8145	0.119557	AKT3/THBD	2
hsa01523	Antifolate resistance	1/35	30/8145	0.121397	ABCC3	1
hsa04261	Adrenergic signaling in cardiomyocytes	2/35	150/8145	0.135372	CREB3L1/AKT3	2
hsa04145	Phagosome	2/35	152/8145	0.138298	EEA1/FCGR2B	2
hsa04921	Oxytocin signaling pathway	2/35	154/8145	0.141238	NFATC4/KCNJ12	2
hsa04218	Cellular senescence	2/35	156/8145	0.144193	AKT3/NFATC4	2
hsa05165	Human papillomavirus infection	3/35	331/8145	0.1686	CREB3L1/AKT3/PTGER4	3
hsa04975	Fat digestion and absorption	1/35	43/8145	0.169439	ABCA1	1
hsa04962	Vasopressin-regulated water reabsorption	1/35	44/8145	0.173027	CREB3L1	1
hsa04360	Axon guidance	2/35	182/8145	0.183686	SEMA6A/NFATC4	2
hsa04973	Carbohydrate digestion and absorption	1/35	47/8145	0.183701	AKT3	1
hsa00520	Amino sugar and nucleotide sugar metabolism	1/35	49/8145	0.190742	CYB5R4	1
hsa05030	Cocaine addiction	1/35	49/8145	0.190742	CREB3L1	1
hsa04151	PI3K-Akt signaling pathway	3/35	354/8145	0.193427	CREB3L1/AKT3/MAGI2	3
hsa04062	Chemokine signaling pathway	2/35	192/8145	0.199301	AKT3/LYN	2
hsa04961	Endocrine and other factor-regulated calcium reabsorption	1/35	53/8145	0.204648	BDKRB2	1
hsa04923	Regulation of lipolysis in adipocytes	1/35	56/8145	0.214925	AKT3	1
hsa05169	Epstein-Barr virus infection	2/35	202/8145	0.215083	AKT3/LYN	2
hsa05203	Viral carcinogenesis	2/35	204/8145	0.218256	CREB3L1/LYN	2
hsa00240	Pyrimidine metabolism	1/35	58/8145	0.221705	CMPK2	1
hsa05213	Endometrial cancer	1/35	58/8145	0.221705	AKT3	1
hsa04370	VEGF signaling pathway	1/35	59/8145	0.225073	AKT3	1
hsa04015	Rap1 signaling pathway	2/35	210/8145	0.227802	AKT3/MAGI2	2
hsa04730	Long-term depression	1/35	60/8145	0.228428	LYN	1
hsa05170	Human immunodeficiency virus 1 infection	2/35	212/8145	0.230992	AKT3/NFATC4	2
hsa05207	Chemical carcinogenesis - receptor activation	2/35	212/8145	0.230992	CREB3L1/AKT3	2
hsa04213	Longevity regulating pathway - multiple species	1/35	62/8145	0.235094	AKT3	1
hsa04810	Regulation of actin cytoskeleton	2/35	218/8145	0.240583	ARHGEF6/BDKRB2	2
hsa04929	GnRH secretion	1/35	64/8145	0.241704	AKT3	1
hsa04927	Cortisol synthesis and secretion	1/35	65/8145	0.244988	CREB3L1	1
hsa04024	cAMP signaling pathway	2/35	221/8145	0.245388	CREB3L1/AKT3	2
hsa05221	Acute myeloid leukemia	1/35	67/8145	0.251516	AKT3	1
hsa04920	Adipocytokine signaling pathway	1/35	69/8145	0.257988	AKT3	1
hsa04924	Renin secretion	1/35	69/8145	0.257988	PTGER4	1
hsa05031	Amphetamine addiction	1/35	69/8145	0.257988	CREB3L1	1
hsa05211	Renal cell carcinoma	1/35	69/8145	0.257988	AKT3	1
hsa04917	Prolactin signaling pathway	1/35	70/8145	0.261204	AKT3	1
hsa05120	Epithelial cell signaling in Helicobacter pylori infection	1/35	70/8145	0.261204	LYN	1
hsa05230	Central carbon metabolism in cancer	1/35	70/8145	0.261204	AKT3	1
hsa04520	Adherens junction	1/35	71/8145	0.264406	PTPRB	1
hsa05218	Melanoma	1/35	72/8145	0.267595	AKT3	1
hsa05223	Non-small cell lung cancer	1/35	72/8145	0.267595	AKT3	1
hsa04918	Thyroid hormone synthesis	1/35	75/8145	0.277081	CREB3L1	1
hsa05214	Glioma	1/35	75/8145	0.277081	AKT3	1
hsa05220	Chronic myeloid leukemia	1/35	76/8145	0.280216	AKT3	1
hsa01521	EGFR tyrosine kinase inhibitor resistance	1/35	79/8145	0.289543	AKT3	1
hsa04146	Peroxisome	1/35	82/8145	0.298752	PEX12	1
hsa01232	Nucleotide metabolism	1/35	85/8145	0.307846	CMPK2	1
hsa04012	ErbB signaling pathway	1/35	85/8145	0.307846	AKT3	1
hsa04911	Insulin secretion	1/35	86/8145	0.310851	CREB3L1	1
hsa05210	Colorectal cancer	1/35	86/8145	0.310851	AKT3	1
hsa04512	ECM-receptor interaction	1/35	88/8145	0.316825	HMMR	1
hsa04976	Bile secretion	1/35	89/8145	0.319792	ABCC3	1
hsa05235	PD-L1 expression and PD-1 checkpoint pathway in cancer	1/35	89/8145	0.319792	AKT3	1
hsa05222	Small cell lung cancer	1/35	92/8145	0.328621	AKT3	1
hsa05150	Staphylococcus aureus infection	1/35	96/8145	0.340219	FCGR2B	1
hsa01522	Endocrine resistance	1/35	98/8145	0.345945	AKT3	1
hsa04925	Aldosterone synthesis and secretion	1/35	98/8145	0.345945	CREB3L1	1
hsa05231	Choline metabolism in cancer	1/35	98/8145	0.345945	AKT3	1
hsa04640	Hematopoietic cell lineage	1/35	99/8145	0.348789	CD22	1
hsa04916	Melanogenesis	1/35	101/8145	0.354443	CREB3L1	1
hsa04914	Progesterone-mediated oocyte maturation	1/35	102/8145	0.357252	AKT3	1
hsa04972	Pancreatic secretion	1/35	102/8145	0.357252	RAB27B	1
hsa04064	NF-kappa B signaling pathway	1/35	104/8145	0.362834	LYN	1
hsa04620	Toll-like receptor signaling pathway	1/35	104/8145	0.362834	AKT3	1
hsa04660	T cell receptor signaling pathway	1/35	104/8145	0.362834	AKT3	1
hsa04928	Parathyroid hormone synthesis, secretion and action	1/35	106/8145	0.368369	CREB3L1	1
hsa04066	HIF-1 signaling pathway	1/35	109/8145	0.376584	AKT3	1
hsa05145	Toxoplasmosis	1/35	112/8145	0.384695	AKT3	1
hsa04722	Neurotrophin signaling pathway	1/35	119/8145	0.403225	AKT3	1
hsa04919	Thyroid hormone signaling pathway	1/35	121/8145	0.408419	AKT3	1
hsa04068	FoxO signaling pathway	1/35	131/8145	0.433736	AKT3	1
hsa04142	Lysosome	1/35	132/8145	0.436209	ARSB	1
hsa04210	Apoptosis	1/35	136/8145	0.445997	AKT3	1
hsa04910	Insulin signaling pathway	1/35	137/8145	0.448418	AKT3	1
hsa05135	Yersinia infection	1/35	137/8145	0.448418	AKT3	1
hsa04371	Apelin signaling pathway	1/35	139/8145	0.45323	AKT3	1
hsa04140	Autophagy - animal	1/35	141/8145	0.458	AKT3	1
hsa04936	Alcoholic liver disease	1/35	142/8145	0.46037	AKT3	1
hsa04550	Signaling pathways regulating pluripotency of stem cells	1/35	143/8145	0.46273	AKT3	1
hsa05017	Spinocerebellar ataxia	1/35	143/8145	0.46273	AKT3	1
hsa04080	Neuroactive ligand-receptor interaction	2/35	362/8145	0.465107	PTGER4/BDKRB2	2
hsa05224	Breast cancer	1/35	147/8145	0.47207	AKT3	1
hsa04072	Phospholipase D signaling pathway	1/35	148/8145	0.474381	AKT3	1
hsa04514	Cell adhesion molecules	1/35	149/8145	0.476681	CD22	1
hsa05226	Gastric cancer	1/35	149/8145	0.476681	AKT3	1
hsa01240	Biosynthesis of cofactors	1/35	153/8145	0.485785	CMPK2	1
hsa04932	Non-alcoholic fatty liver disease	1/35	155/8145	0.49028	AKT3	1
hsa04934	Cushing syndrome	1/35	155/8145	0.49028	CREB3L1	1
hsa04150	mTOR signaling pathway	1/35	156/8145	0.492512	AKT3	1
hsa05160	Hepatitis C	1/35	157/8145	0.494736	AKT3	1
hsa04630	JAK-STAT signaling pathway	1/35	162/8145	0.505711	AKT3	1
hsa04310	Wnt signaling pathway	1/35	167/8145	0.516455	NFATC4	1
hsa05225	Hepatocellular carcinoma	1/35	168/8145	0.518576	AKT3	1
hsa05164	Influenza A	1/35	171/8145	0.524886	AKT3	1
hsa05034	Alcoholism	1/35	187/8145	0.557206	CREB3L1	1
hsa04613	Neutrophil extracellular trap formation	1/35	190/8145	0.563023	AKT3	1
hsa05202	Transcriptional misregulation in cancer	1/35	193/8145	0.568766	ETV5	1
hsa04510	Focal adhesion	1/35	201/8145	0.583725	AKT3	1
hsa05415	Diabetic cardiomyopathy	1/35	203/8145	0.587385	AKT3	1
hsa05205	Proteoglycans in cancer	1/35	205/8145	0.591014	AKT3	1
hsa05208	Chemical carcinogenesis - reactive oxygen species	1/35	223/8145	0.62231	AKT3	1
hsa05168	Herpes simplex virus 1 infection	2/35	495/8145	0.636847	AKT3/ZNF85	2
hsa04714	Thermogenesis	1/35	232/8145	0.637073	CREB3L1	1
hsa04014	Ras signaling pathway	1/35	235/8145	0.641868	AKT3	1
hsa04020	Calcium signaling pathway	1/35	240/8145	0.649723	BDKRB2	1
hsa05131	Shigellosis	1/35	247/8145	0.66044	AKT3	1
hsa05132	Salmonella infection	1/35	249/8145	0.663443	AKT3	1
hsa04144	Endocytosis	1/35	251/8145	0.66642	EEA1	1
hsa05020	Prion disease	1/35	273/8145	0.697527	CREB3L1	1
hsa04010	MAPK signaling pathway	1/35	294/8145	0.724581	AKT3	1
hsa05016	Huntington disease	1/35	306/8145	0.738968	CREB3L1	1
hsa05010	Alzheimer disease	1/35	384/8145	0.816195	AKT3	1
