# Supplementary material for: METTL14 suppresses the expression of YAP1 and the stemness of triple-negative breast cancer
Source: J Exp Clin Cancer Res. 2024 Nov 20;43:307. doi: 10.1186/s13046-024-03225-2 (PMC11577812; doi:10.1186/s13046-024-03225-2)
Supplement: Supplementary file 3 — Supplementary Material 3. [file 13046_2024_3225_MOESM3_ESM.xlsx]

## Sheet: m6A-hypo genes
Gene symbol	GeneExp.FC	P value	m6A Diff.log2FC	P value
YAP1	9.07911	3.16389e-06	-6.83558	0.00982051
ADRB1	4.24431	2.62988e-19	-2.84203	0.0142903
NTNG1	3.45382	2.827e-06	-4.00985	0.0268629
SPSB4	3.44113	0.000552598	-4.58392	0.0370326
HAS3	3.30308	8.24838e-10	-4.5046	0.0493293
PCDH7	3.15341	1.27978e-55	-1.54566	0.00315454
COL7A1	3.1375	1.27544e-13	-1.71546	0.0313695
SPINK5	2.75009	0.00156872	-2.52831	0.0340103
MAP6D1	2.46826	3.96232e-87	-1.72146	0.00282207
GSG1L	2.41016	2.38364e-05	-3.2807	0.00409452
TRIM47	2.27136	0.000806656	-3.49166	0.0285407
KRT15	2.07038	3.47154e-35	-3.20996	0.00614043
FOXC1	2.03975	9.84321e-40	-1.0176	0.0111167
WFDC2	2.01247	0.00325074	-7.52593	0.0150556
RASGRF2	1.97253	0.0621423	-5.63186	0.0104495
COL16A1	1.96535	3.23999e-16	-2.81747	0.0369502
AUTS2	1.9544	1.09201e-14	-3.1509	0.0351902
CITED4	1.90625	2.71231e-34	-1.18556	0.0292319
MAPK8IP2	1.89156	1.00437e-10	-1.23946	0.0191736
PRICKLE2	1.8852	1.03758e-179	-1.24991	0.0260185
IRX2	1.87982	1.03009e-108	-1.56725	0.0133709
PSD	1.8579	3.14878e-09	-7.21401	0.00401519
SPAG17	1.82949	0.0537604	-7.71031	0.00545706
MXRA7	1.81167	5.47412e-22	-3.16049	0.0416415
XYLT1	1.81014	7.00779e-22	-6.02009	0.0308434
LDLRAD2	1.79018	0.431075	-1.69189	0.0201688
LDB3	1.75688	0.0675388	-4.4454	0.0479174
C2orf50	1.7411	7.05866e-05	-2.52976	0.0482981
FNDC10	1.72924	5.2415e-39	-3.56501	0.00151236
PLEKHG4B	1.70672	1.16731e-07	-6.16751	0.0270812
TMC3	1.704	0.322696	-4.7232	0.0233557
HSPG2	1.69056	7.21333e-37	-1.69189	0.0201688
KCNK12	1.66906	0.00247534	-4.0919	0.0264232
VTCN1	1.66532	8.34436e-07	-4.24085	0.0463758
LRP8	1.61388	4.82196e-25	-7.21339	0.0222741
ZNF483	1.59921	2.08681e-08	-5.58311	0.0248219
ATP6V1G2	1.5528	0.00630268	-1.28551	0.0457066
LIMK1	1.54781	4.51377e-32	-3.54292	0.00410893
LRRC4	1.52667	0.0353691	-4.01194	0.0427714
FBXL6	1.52528	1.31078e-22	-1.00391	0.0395244
PRKAR2B	1.51604	1.72974e-09	-2.0888	0.0227436
SRCIN1	1.50554	4.12042e-16	-7.76775	0.000356074
ANKH	1.50211	1.51852e-22	-1.6258	0.0114369
CALHM3	1.49276	0.0911536	-3.64614	0.0432344
PRR7	1.48254	1.17506e-17	-2.14458	0.0385053
NPAS1	1.46496	0.00175885	-1.13928	0.0400231
BTN2A2	1.46204	1.49166e-10	-5.51844	0.0348827
METRNL	1.43615	1.27592e-58	-1.15502	0.0010118
NRBP2	1.41351	1.08139e-17	-1.60615	0.00698527
DEXI	1.41237	2.22669e-12	-1.10314	0.0141207
FMNL3	1.40997	1.1179e-10	-4.80193	0.0267931
GAMT	1.40511	1.31727e-07	-6.11599	0.0337122
CCDC69	1.3976	0.000125773	-2.72006	0.0325806
COTL1	1.38877	3.63832e-11	-3.90624	0.0172766
UBALD2	1.38645	2.81283e-11	-1.96748	0.00209917
AMOTL1	1.38394	2.00555e-22	-1.9511	0.0405223
ZNF821	1.38334	1.39797e-08	-2.14757	0.00562524
CLBA1	1.38164	4.01362e-19	-1.31488	0.0443507
ZFPM1	1.38088	2.12076e-08	-7.93906	0.00082566
PPP1R26	1.35882	3.60979e-31	-1.93743	0.00341702
FBF1	1.35686	1.09226e-08	-10.8529	0.000379845
HMGN3	1.34966	7.73791e-13	-2.39277	0.000157631
HMGB1P1	1.34472	0.0334696	-1.05852	0.0165461
C1orf112	1.3435	1.21342e-06	-1.89608	0.0333692
ACSBG2	1.34036	0.73331	-2.13341	0.0395813
VEGFB	1.33762	2.42901e-09	-1.53077	0.0302681
HS6ST1	1.33524	2.85481e-32	-1.027	0.0169365
SOGA3	1.33281	0.385993	-5.89576	0.00993648
TPPP	1.33001	0.0609287	-3.69664	0.0203217
PWWP3B	1.316	0.270323	-4.32062	0.0197853
IRX5	1.3046	4.19733e-19	-1.25657	0.00993543
BHLHB9	1.3041	0.0356632	-6.83558	0.00982051
MGAT4B	1.29523	4.14559e-35	-1.54984	0.000554197
MAN1C1	1.29472	0.00110583	-1.07097	0.0414369
EPHB2	1.29189	0.00399949	-7.46397	0.00929924
ASXL1	1.28846	3.0734e-16	-1.89384	0.0125364
ZNF623	1.28727	8.09436e-16	-2.21963	0.0206897
BRF1	1.2827	3.34056e-16	-1.73931	0.0112946
ABCB9	1.28268	1.33054e-07	-1.95709	0.0182284
NECAP2	1.28252	1.64859e-13	-3.62842	0.0304504
SLC2A6	1.27805	7.75097e-05	-6.38174	0.0247153
MISP3	1.27609	7.46996e-06	-1.20552	0.0121953
PSORS1C1	1.27398	0.58343	-5.96808	0.0397731
EID2B	1.27253	0.0827304	-2.40538	0.0236719
ARHGEF1	1.27049	2.32306e-20	-1.44954	0.0154131
ZNRF1	1.26666	1.72719e-26	-4.16256	0.0368223
RAI1	1.2639	2.16466e-27	-1.86196	0.0237614
PTPRS	1.25693	5.31374e-16	-1.39871	0.0249669
CCDC61	1.25185	0.000263316	-2.49689	0.0416816
CAMK2N1	1.25047	1.98359e-05	-1.72676	0.0275228
SIM2	1.24929	0.0297559	-1.6482	0.0480106
EXOC3L4	1.24867	0.10214	-1.01108	0.0427963
BTG1	1.24038	9.422e-13	-1.04128	0.0435456
DVL1	1.23914	6.29644e-20	-1.85765	0.00168687
ANKRD13A	1.23343	3.78637e-09	-3.4284	0.00482215
MVD	1.23216	1.25712e-09	-4.54972	0.0148072
CBX3	1.22695	6.77815e-27	-4.94474	0.00342628
SYT7	1.22685	8.99261e-15	-1.63333	0.0192162
TLE5	1.22431	1.25973e-24	-1.18125	0.00139165
MKNK2	1.22283	1.52456e-19	-1.53624	0.00176394
GPC6	1.21923	7.73401e-05	-1.19325	0.0120104
ICAM5	1.21883	0.00527648	-1.77231	0.0239076
SLC2A4RG	1.2176	7.99706e-23	-2.16105	0.00118317
KCNC3	1.21511	8.30478e-07	-7.74521	0.000273415
KLHL22	1.21305	0.000145967	-6.05922	0.0210601
SESN3	1.21285	0.000229935	-5.3999	0.0191215
TPGS1	1.21235	0.0163037	-1.09524	0.0288676
ZBTB42	1.20596	1.18768e-07	-1.63828	0.0378705
RAB15	1.20373	3.61756e-15	-1.76734	0.0190039
FAM199X	1.20189	1.23168e-10	-1.22349	0.0465585
TMEM150A	1.1974	0.000131311	-3.76422	0.0209865
OCEL1	1.19184	0.103256	-2.34124	0.0255249
MYLK	1.1903	0.0851895	-6.09276	0.00622886
ZNF865	1.18948	8.94826e-05	-1.05427	0.0421548
FBRSL1	1.1879	5.29411e-10	-2.58265	6.91375e-08
CHST12	1.18629	0.000142111	-2.58804	0.00603504
KDM4B	1.17965	8.87745e-08	-4.52125	0.0419792
KLHL26	1.17519	0.0144484	-3.257	0.0430227
MSH2	1.17273	2.11906e-07	-4.0919	0.0264232
TCF3	1.17257	3.79848e-15	-1.73939	0.0138979
NPNT	1.17064	1.84939e-06	-4.11003	0.000603057
PCDH9	1.16908	0.215409	-3.39201	0.0211494
ZNF837	1.16644	0.0761841	-2.09299	0.0461628
FOXRED2	1.16206	0.00056143	-1.18188	0.012507
STK11	1.16192	1.36412e-10	-1.61601	6.14432e-05
SLC52A2	1.16045	4.71401e-09	-1.00391	0.0395244
DUSP7	1.15994	0.0720111	-3.96855	0.00990208
UBE2D2	1.15881	3.14118e-08	-1.23319	0.00604959
MAP3K3	1.15852	8.75655e-07	-1.19633	0.0441013
TMEM19	1.1569	0.00115882	-4.09532	0.0161803
ZNF777	1.15563	0.00144045	-1.53523	0.000791905
ATXN7L3	1.15318	3.80153e-05	-1.0271	0.022346
ZNF607	1.15273	0.0195804	-2.85491	0.0342647
LCA5L	1.15226	0.198223	-1.74415	0.0471939
CRELD2	1.14782	0.000920202	-2.40477	0.0314541
SMYD2	1.14776	0.00190834	-3.32241	0.00364623
LAMA5	1.14616	0.00358516	-2.07035	0.0102614
RDH14	1.14562	0.00208622	-1.57332	0.0263054
CBX7	1.14444	0.000924255	-4.03985	0.000822663
SDK1	1.14333	0.00197507	-6.08408	0.0216664
DNAJC14	1.14301	3.40789e-07	-4.62242	0.0416446
NOXA1	1.14028	0.00559556	-1.59783	0.0180833
FA2H	1.14017	0.0575125	-2.60082	0.04541
RCOR1	1.14011	1.71901e-08	-1.35664	0.0303046
PRKACA	1.13756	1.23986e-05	-1.79416	0.013769
CD81	1.13735	1.77822e-08	-2.17567	1.14769e-06
SMIM13	1.1366	0.0133778	-2.57066	0.0275688
PARD6G	1.13467	0.104202	-1.56741	0.0491923
RTL6	1.13259	0.000534329	-1.59824	0.033488
FUT2	1.13238	0.585316	-7.15581	0.0144694
GPSM3	1.13202	0.335425	-4.94926	0.0448066
E2F1	1.13037	0.00163489	-4.02764	0.00383338
ST3GAL3	1.1296	0.294191	-5.96875	0.00822433
CHD7	1.12752	5.672e-05	-1.34982	0.00764984
TSPAN13	1.12695	1.32657e-07	-1.04237	0.0322558
ZSCAN22	1.12673	0.161232	-6.78885	0.00327666
MRTFA	1.12656	0.00823133	-1.10493	0.0199052
PEAK1	1.12622	0.00627414	-2.1092	0.0240298
IST1	1.12478	4.21892e-10	-2.14757	0.00562524
MELTF	1.12291	0.320231	-1.66739	0.0305168
ZDHHC18	1.12268	0.0017211	-2.79725	0.000501594
COL18A1	1.12109	9.8952e-10	-1.41639	0.0211488
POLRMT	1.11773	0.00115085	-3.26349	0.00195294
DIP2A	1.11332	0.000229508	-2.14417	0.0144738
SOD2	1.11197	0.00647197	-1.96426	0.00613849
MTA1	1.11124	1.44289e-07	-1.239	0.0210722
WASHC2A	1.10949	0.00149308	-2.05111	0.0457862
NR2F6	1.10684	0.00137383	-1.63681	0.0405496
IL17D	1.10552	0.062892	-2.87464	0.000280327
MICA	1.10434	0.101078	-4.88093	0.0386556
GRAMD2A	1.10162	0.502887	-2.00767	0.00441607
RIC1	1.10041	0.0116156	-1.85096	0.0261724
RIPK1	1.09992	0.00799537	-1.02344	0.0187295
BTBD6	1.09843	0.00100235	-1.73931	0.0112946
MREG	1.09803	1.17298e-05	-3.14967	0.0267999
CTSD	1.09803	1.28786e-10	-1.12725	0.0414833
NOTCH4	1.0975	0.651763	-4.94926	0.0448066
STOX1	1.0945	0.494317	-6.49019	0.0199777
TTC9	1.09362	0.0512899	-1.1078	0.0467889
UXS1	1.0936	0.0172839	-4.27692	0.0462576
PRCC	1.08996	0.0020415	-1.09879	0.040503
NPLOC4	1.08888	0.000114978	-1.16189	0.0200495
ZNF469	1.08684	0.307208	-2.78974	0.0429638
JUND	1.08553	0.000144607	-1.72151	0.000538127
MBD3	1.0833	0.0120442	-2.286	0.0126983
SOGA1	1.08312	0.000848057	-1.30109	0.0284044
EHMT2	1.08311	0.000532715	-1.40283	0.0359766
MPRIP	1.08204	0.000147784	-1.3773	0.0229723
MIDN	1.08135	0.000242268	-1.00198	0.00991895
PCLO	1.08056	0.271055	-3.93258	0.0251294
ZNF106	1.07838	0.0243416	-2.24069	0.0423899
NICN1	1.07703	0.464757	-4.26176	0.0197672
ACTRT3	1.07427	0.678457	-1.82682	0.037622
NRARP	1.07347	0.0385723	-2.04211	4.87159e-05
TLE3	1.07216	0.00888556	-1.14754	0.0114867
RUBCN	1.0686	0.104015	-8.85428	0.000147785
ENTPD5	1.0671	0.107199	-2.84913	0.033054
DENND10	1.06373	0.100901	-1.5771	0.0290086
RASA2	1.06348	0.211096	-2.29104	0.0160939
CRYBG3	1.0612	0.680842	-5.6968	0.0265907
HGH1	1.06032	0.0944832	-1.76375	0.0493715
SYT15	1.05986	0.694378	-4.85913	5.38894e-05
SIPA1L1	1.05801	0.0191413	-4.9453	0.0168406
KATNBL1	1.05423	0.500056	-1.84286	0.00918577
FOXD4L1	1.05394	0.851771	-4.15088	0.0184103
TMEM263	1.05327	0.214729	-1.90962	0.0120405
FXR2	1.05202	0.0814507	-1.18421	0.0251378
PIP4K2C	1.04823	0.0363423	-3.14109	0.0199293
TRIM28	1.0478	0.00193067	-1.0387	0.0439413
EHBP1L1	1.0474	0.229822	-1.81245	0.00423143
NFIL3	1.04617	0.382448	-1.50314	0.00762026
PPP1R12B	1.04462	0.269773	-1.35911	0.0490973
DUSP28	1.04287	0.528261	-1.27522	0.0397717
YTHDF1	1.04163	0.0564005	-1.43963	0.0169252
ANTXR1	1.03814	0.535012	-5.47811	0.0106373
USP22	1.03711	0.0560236	-2.02979	0.0197938
ZNF571	1.03687	0.745346	-3.05421	0.0467661
ANKRD61	1.03669	0.851245	-7.25175	0.000811157
EEF1A1	1.03532	0.0125418	-1.76478	0.0161425
MAP2K2	1.03496	0.150308	-1.28	0.0492408
MPP7	1.03456	0.362944	-4.17569	0.0353817
CREBBP	1.03443	0.0942641	-2.38332	0.00769567
SETD1A	1.03319	0.233049	-1.41474	0.0292763
ZNF540	1.03201	0.922166	-3.05421	0.0467661
FTH1	1.0302	0.0772893	-2.20515	0.0174354
NTPCR	1.02979	0.552043	-7.22838	0.0318384
BRI3BP	1.02734	0.313193	-3.79224	0.0144117
KLHL36	1.02653	0.254307	-1.80984	0.0312573
FGFRL1	1.02367	0.519998	-2.37827	0.000989415
LOXL2	1.02329	0.809032	-6.32966	0.00705295
MAP4K4	1.0232	0.409475	-2.8913	0.00277143
PCGF3	1.02142	0.386993	-1.92954	0.00207531
SPPL3	1.02042	0.514917	-1.81905	0.0167821
IFNGR2	1.02025	0.620743	-6.01033	0.028559
C18orf54	1.01857	0.897669	-3.31349	0.00685958
CDC42SE2	1.01837	0.614671	-1.02741	0.0180454
ANKMY1	1.01788	0.725758	-1.27522	0.0397717
RACK1	1.01753	0.209732	-1.07534	0.0130654
HOOK1	1.01746	0.586104	-2.79194	0.0325886
SLC39A4	1.01578	0.776869	-3.52639	0.030607
DUSP8	1.01563	0.737404	-1.28946	0.00273674
PPP1R14B	1.01443	0.490524	-1.03224	0.00418112
PARL	1.01428	0.73918	-1.72146	0.00282207
GNL1	1.01307	0.631559	-5.90376	0.0159752
CDC42BPB	1.01257	0.531634	-1.57869	0.00947522
TBK1	1.01209	0.6832	-2.40803	0.0396183
CSK	1.01096	0.732009	-1.54151	0.0112798
RPL38	1.0106	0.680619	-6.17254	0.00774604
WDFY3	1.00961	0.732501	-1.02574	0.0494017
PDP2	1.00943	0.891782	-6.87257	0.01044
RPL29	1.00679	0.712402	-1.01871	0.0447216
FAM193A	1.00512	0.903659	-3.1856	0.00446581
EXTL2	1.00456	0.962987	-1.05335	0.0338027
UBAP2	1.00338	0.914252	-5.46422	0.0272094
SLC46A1	0.997649	0.966158	-3.96612	0.0302521
USP34	0.99336	0.758564	-6.91809	0.0204246
TAF1B	0.992258	0.884359	-2.50185	0.0399908
RMND5A	0.989165	0.670258	-1.17416	0.0047942
SND1	0.988466	0.62119	-4.01194	0.0427714
CLPP	0.988334	0.776024	-1.40537	0.0448786
ZHX1	0.988225	0.761068	-1.18437	0.044744
FAM177A1	0.988168	0.726471	-1.2519	0.0413936
MARCHF8	0.987539	0.853993	-2.67376	0.0479041
RNF24	0.986802	0.661936	-2.75327	0.028207
SH3BP4	0.986341	0.639901	-8.09401	0.000203368
TLK2	0.982769	0.408049	-2.0472	0.0132
MED28	0.982485	0.558274	-2.32895	0.024478
MXD4	0.981929	0.477259	-1.06097	0.00790959
ZNF496	0.981206	0.572935	-2.99975	0.0316097
ABI2	0.981079	0.41199	-1.18593	0.0321715
WNK2	0.980906	0.726428	-2.86875	0.0385695
ZDHHC24	0.979276	0.58361	-2.47896	0.0402857
MYL12B	0.978375	0.170994	-4.24027	0.0492474
CDAN1	0.974188	0.628626	-1.96464	0.0406741
GDPD1	0.974099	0.783518	-7.55704	0.00726219
ZHX1-C8orf76	0.973212	0.869501	-1.18437	0.044744
UBE2Q2	0.972694	0.470159	-6.05424	0.0157375
GSPT1	0.972641	0.16673	-1.11724	0.00783321
PSMC1	0.970556	0.183002	-1.96932	0.0129072
CTDSP2	0.970387	0.0882362	-1.15032	0.00415326
CDYL	0.969458	0.340042	-1.77182	0.00503407
UBE2A	0.966557	0.257415	-1.04319	0.0448065
PHLPP1	0.965749	0.654654	-5.54683	0.0268717
PSORS1C2	0.964977	0.932122	-5.96808	0.0397731
DHX37	0.963798	0.328101	-6.50627	0.0204766
CELSR2	0.963695	0.0283757	-1.00779	0.000619622
EXOG	0.961943	0.658808	-1.01398	0.0215019
SUV39H2	0.961127	0.495603	-3.39583	0.0189777
ZIC1	0.961082	0.492179	-7.31505	0.00491972
BCL3	0.960627	0.406825	-2.26311	0.0428677
UCP3	0.960174	0.902535	-4.87296	0.0308876
DYRK1A	0.959376	0.142607	-2.16025	0.0229695
ZNF395	0.958053	0.268625	-4.13698	0.0239135
DCLRE1C	0.957339	0.514253	-3.39583	0.0189777
NRDE2	0.955324	0.316174	-1.96932	0.0129072
SPRED2	0.953901	0.10575	-1.06279	0.0315304
GALNT3	0.95223	0.141764	-1.61457	0.0387137
TRAPPC5	0.949172	0.155866	-6.24407	0.0111374
RNASET2	0.94851	0.13057	-6.26147	0.0276884
KIF2A	0.948457	0.122423	-2.43729	0.00996384
INTS6	0.947001	0.036563	-1.747	0.0275917
NDUFAF8	0.946676	0.311062	-3.08471	0.0119378
NBR1	0.946106	0.0275021	-5.6514	0.0138634
TMEM245	0.945747	0.0314452	-1.51654	0.0436814
PKP4	0.939591	0.00895737	-2.59326	0.00802819
MLYCD	0.938092	0.116577	-1.40588	0.0212498
ANAPC11	0.936525	0.0914019	-1.45025	4.76965e-05
SQSTM1	0.93573	0.000150555	-1.54984	0.000554197
DDX52	0.935621	0.23438	-5.0174	0.0214326
KNDC1	0.933339	0.0227225	-2.18891	0.0401934
FANCB	0.933094	0.56319	-7.02375	0.0300124
ARF1	0.932993	0.000119254	-6.73379	0.0179091
RIPOR1	0.932026	0.108811	-4.2517	0.0031062
ATXN7	0.932005	0.00412777	-1.84329	0.00876176
PCBP2	0.93196	2.5949e-06	-1.13347	0.0254878
ALYREF	0.93095	0.0134699	-1.45025	4.76965e-05
MRPL37	0.928478	0.00908351	-1.8398	0.0145809
EMCN	0.927317	0.611477	-1.35565	0.034414
FLT4	0.925767	0.737837	-6.61557	0.0446112
STN1	0.924127	0.182219	-4.04113	0.0265344
CCNY	0.923935	0.0171088	-1.20942	0.0136615
PITPNM2	0.923676	0.217747	-8.20204	0.00123896
TGIF1	0.92178	0.00291186	-2.89614	0.0258289
PKP3	0.91968	0.000456945	-1.0165	0.0425566
ZKSCAN1	0.919665	0.00188334	-1.44372	0.0257794
CDK5RAP2	0.91963	0.00170456	-1.63737	0.0152614
FBXL8	0.918426	0.0784853	-2.57512	0.0143052
WTAP	0.917215	0.0107588	-1.96426	0.00613849
STX3	0.91566	0.00306259	-7.03328	0.0137943
ZNF541	0.911629	0.374007	-6.60547	0.0246463
KLF11	0.909095	0.027207	-5.0157	0.0121718
ARPC5	0.906669	7.85205e-05	-1.16926	0.0419918
PABIR1	0.906235	0.138423	-1.6961	0.0425144
CUL4A	0.904636	2.86636e-05	-1.99688	0.0112711
STK24	0.904116	8.41208e-05	-1.89608	0.00518051
BACH1	0.903969	0.0705063	-1.58317	0.0377076
TAB2	0.902592	9.52218e-06	-1.27676	0.0458865
CTNND1	0.902475	6.18025e-08	-1.09574	0.0220068
UBTF	0.900558	5.31588e-05	-1.07476	0.0158791
ITM2B	0.899145	1.10253e-09	-1.03032	0.0371162
HNRNPF	0.898768	4.53835e-12	-1.39374	4.94929e-05
TACR1	0.897651	0.779123	-6.01328	0.022154
SNX30	0.897503	0.000481264	-2.83482	0.0123418
PIP4K2A	0.892418	0.0370016	-1.54447	0.029772
TUG1	0.892248	2.65619e-12	-1.11659	0.00921537
PSMC6	0.892014	5.13289e-06	-1.45557	0.0295292
RIF1	0.891994	5.85899e-05	-1.21243	0.0340381
DLG3	0.891211	0.0075611	-7.4446	0.0245056
PSMD5	0.890874	4.84772e-05	-1.22582	0.00964029
XKR6	0.890074	0.559891	-2.78463	0.0361564
PSME3IP1	0.890074	0.000708236	-2.60929	0.0117649
WDR90	0.889075	0.139359	-6.57627	0.00274562
ZNRF2	0.888564	0.00790904	-3.22976	0.0119064
TRIM73	0.885178	0.126082	-2.78882	0.0351759
AGAP1	0.881802	5.28048e-05	-2.94278	0.0238151
NUDT13	0.879332	0.220493	-1.03054	0.0363049
TOLLIP	0.877503	0.000302618	-4.0798	0.0277867
MGAT1	0.875366	1.10596e-06	-4.05988	0.0412073
METTL18	0.872359	0.112229	-1.89608	0.0333692
BRINP3	0.872185	0.69512	-2.71191	0.0333794
TCAF2	0.871828	0.121692	-5.35174	0.0321531
PTCD3	0.871345	1.36242e-05	-4.53246	0.0173224
FBXO45	0.871041	0.000118651	-1.25935	0.0363228
BAZ2B	0.867745	1.1386e-05	-1.39554	0.0290775
ASPRV1	0.867636	0.506695	-2.11786	0.0422161
MLST8	0.865758	2.65868e-05	-7.14982	0.00967835
RAC1	0.863784	1.06166e-19	-1.00626	0.0448454
GLDN	0.863656	0.0687303	-5.38565	0.035661
CRTAP	0.863013	2.8473e-09	-1.76728	0.0422635
CABLES1	0.860545	1.55096e-05	-1.07326	0.0389799
SLX9	0.859528	0.0018399	-1.09311	0.0294763
ADGRF4	0.859417	0.0135028	-4.97746	0.030199
INTS12	0.859346	0.00683394	-4.11003	0.000603057
RMND5B	0.858241	3.7936e-15	-1.21009	0.0370683
PRMT1	0.857672	7.2356e-17	-1.10777	0.0471402
ABHD12	0.856292	3.35181e-08	-1.31851	0.0460684
EIF2AK1	0.855285	1.80223e-12	-7.25175	0.000811157
SRM	0.849453	6.22537e-05	-3.13041	0.00772798
ALDH5A1	0.848462	1.78165e-07	-2.67918	0.00629748
TAF3	0.845859	0.00416802	-2.8678	0.0436834
NEK4	0.845679	0.000629644	-5.60377	0.0230429
AFDN	0.843496	6.63904e-17	-1.05279	0.0283465
HILPDA	0.839334	5.30743e-06	-7.05228	0.0151946
DHX36	0.839083	7.45023e-09	-1.8906	0.0110002
CUL5	0.834253	4.2262e-06	-2.48185	0.00822807
TXNL4A	0.832587	5.19878e-06	-1.68701	0.0222651
CLCN4	0.831765	0.273645	-5.00392	0.0249626
DAZAP1	0.829861	5.58949e-15	-1.10578	0.0148847
ZNF714	0.828292	0.000241886	-2.28491	0.0498266
CIT	0.828199	1.08839e-09	-2.85948	0.0291011
GNG12	0.827978	1.13262e-07	-1.57652	0.0233023
NUDCD2	0.824551	5.72826e-05	-1.0752	0.0154071
SLC9A3R2	0.821323	4.27555e-14	-1.1829	0.0202582
ZZEF1	0.816859	1.09836e-14	-3.13572	0.000735122
THSD4	0.81614	1.07138e-15	-1.82487	0.015552
URI1	0.815916	2.73357e-11	-1.28718	0.00458203
NCL	0.813908	1.80684e-20	-7.31798	0.00532056
CDC42EP5	0.810782	0.0146357	-1.13023	0.0143036
DNAJC21	0.80687	4.87543e-08	-2.39876	0.014937
NFKBIL1	0.805749	1.35404e-06	-1.28551	0.0457066
DRD2	0.800627	0.604512	-7.46789	0.0157926
CCDC169	0.799488	0.489496	-7.29851	0.0227129
BPNT2	0.796813	6.94694e-15	-1.44264	0.0493007
ATXN2L	0.795145	3.30121e-25	-5.52508	0.0221675
C5orf34	0.793679	0.00447109	-1.05837	0.0430404
SEPHS1	0.79365	1.35913e-20	-1.83057	0.0238871
TIMM44	0.793412	1.26473e-07	-6.54798	0.00674291
SERP1	0.790494	5.26643e-24	-1.027	0.0492475
ESR1	0.789241	2.71662e-45	-9.08611	0.00433457
HINT1	0.787441	2.7963e-28	-1.37039	0.0449714
MPDU1	0.786243	1.22358e-17	-1.18421	0.0251378
RSU1	0.786184	3.16764e-16	-1.12355	0.0425006
CHST11	0.785484	0.000405096	-3.26297	0.0172086
VARS1	0.780825	3.57381e-19	-1.71879	0.0486356
FRMD4A	0.779864	2.72705e-06	-2.46186	0.0181576
PDXDC1	0.776214	3.52939e-41	-1.72427	0.0178815
FRMD6	0.7761	3.28865e-09	-3.17597	0.0249069
ORMDL1	0.77481	3.09133e-15	-1.20158	0.0478913
RNF6	0.76883	6.37105e-24	-3.58612	2.14691e-05
TMEM178B	0.767087	9.77695e-09	-2.75519	0.0479025
MAL2	0.766393	3.23424e-67	-1.04272	0.0287478
LATS1	0.764614	7.78044e-18	-2.10386	0.0308872
TAFA5	0.761505	0.023952	-5.3211	0.0442346
PREX1	0.756674	1.86513e-91	-1.9479	0.0058797
PDE8B	0.751933	0.339948	-6.70488	0.0267967
TEX38	0.748956	0.626847	-6.26884	0.0114034
PHF14	0.747831	3.25076e-13	-3.58644	0.0341046
FAM120A	0.746356	5.94281e-66	-1.05639	0.0129227
ORC4	0.745883	1.15546e-20	-2.7168	0.00630586
TRIM66	0.742928	1.99478e-09	-5.996	0.0252979
BRI3	0.737235	2.55196e-08	-1.51423	0.00793972
NADK2	0.737042	3.20484e-09	-1.05985	0.0397194
RAB12	0.734636	8.85221e-11	-1.53787	0.000708857
SPIRE1	0.731067	1.07087e-20	-1.31357	0.0282665
TRAK1	0.730914	5.14601e-16	-4.96629	0.00245061
PDE4DIP	0.724191	2.58242e-38	-4.57692	0.0332299
SPAG1	0.708812	2.24065e-12	-1.93923	0.00959891
NIPSNAP3B	0.705999	0.0123536	-5.84026	0.0274976
NAAA	0.702952	5.89914e-09	-4.74576	0.0150045
ABHD17C	0.701011	4.01373e-19	-1.37653	0.0180588
TMBIM6	0.693563	1.12596e-165	-4.80193	0.0267931
MKX	0.690155	0.109475	-4.61322	0.0352222
PRRT1B	0.688927	3.76228e-09	-1.18876	0.0368277
ECI1	0.679594	1.5445e-59	-1.31945	0.00275024
TNRC6C	0.678471	7.77054e-17	-1.64398	0.00703068
SYNE1	0.676012	2.5875e-21	-9.08611	0.00433457
TXNDC5	0.655506	2.74805e-94	-1.15521	0.00442064
CCDC169-SOHLH2	0.650994	0.752707	-5.55096	0.0297555
GTF2IRD2B	0.650894	3.72875e-29	-2.31924	0.0193834
BOD1L1	0.645884	4.38963e-27	-3.87397	0.0252002
TNFSF10	0.644876	0.0435995	-1.55845	0.0257427
B4GALNT2	0.643135	0.0588234	-5.5862	0.0380656
GRIK5	0.635313	0.0681974	-3.22614	0.0055242
BCL2L15	0.627797	0.0273213	-5.32843	0.0140052
HOXD12	0.620433	0.324239	-5.17778	0.0245274
BEST1	0.61284	4.41154e-09	-2.20515	0.0174354
SLC30A7	0.596727	9.14791e-19	-6.06025	0.00617717
H2BC6	0.595895	0.00108302	-3.67059	0.0216271
TMEM116	0.580379	5.68361e-15	-1.63862	0.00951481
ABCA1	0.575268	1.99321e-05	-1.95465	0.0334654
SMAD9	0.571743	0.0014878	-2.64974	0.037822
AKAP9	0.562472	1.46782e-60	-3.71674	0.0269499
SOHLH2	0.55624	0.0779752	-3.8034	0.0367981
ATF6	0.555004	2.63648e-59	-6.23124	0.0262254
GCNT2	0.481803	0.00752367	-6.07195	0.0498246
RNF103-CHMP3	0.448153	0.0984415	-1.17416	0.0047942
ANK2	0.416441	6.6718e-07	-5.85828	0.0290559
ENPP1	0.403922	2.05198e-164	-3.7931	0.00217947
GALNT12	0.371991	4.86303e-61	-7.39725	0.000123027
DMGDH	0.255866	7.38024e-14	-5.47005	0.0123474
FUT5	0.13615	0.134087	-4.57416	0.0460135
SLITRK6	0.0755474	2.9643e-144	-1.05707	0.0181735

## Sheet: KEGG enrich by m6A-hypo genes
ID	Description	GeneRatio	BgRatio	P value	geneID	Count	one_type	two_type
hsa04010	MAPK signaling pathway	16/173	295/7914	0.000702925	FLT4/RASGRF2/DUSP7/MAP4K4/RASA2/PRKACA/JUND/GNG12/MKNK2/VEGFB/DUSP8/MAP2K2/TAB2/MAPK8IP2/MAP3K3/RAC1	16	Environmental Information Processing	Signal transduction
hsa04810	Regulation of actin cytoskeleton	12/173	213/7914	0.00239555	MYLK/MYL12B/LIMK1/PIP4K2C/GNG12/PIP4K2A/ARHGEF1/PPP1R12B/MAP2K2/ABI2/ARPC5/RAC1	12	Cellular Processes	Cell motility
hsa00601	Glycosphingolipid biosynthesis - lacto and neolacto series	4/173	27/7914	0.00261252	FUT2/GCNT2/ST3GAL3/FUT5	4	Metabolism	Glycan biosynthesis and metabolism
hsa00532	Glycosaminoglycan biosynthesis - chondroitin sulfate / dermatan sulfate	3/173	20/7914	0.0089017	XYLT1/CHST11/CHST12	3	Metabolism	Glycan biosynthesis and metabolism
hsa00513	Various types of N-glycan biosynthesis	4/173	38/7914	0.00912239	ST3GAL3/MGAT1/MGAT4B/MAN1C1	4	Metabolism	Glycan biosynthesis and metabolism
hsa04140	Autophagy - animal	8/173	137/7914	0.0101663	RUBCN/MLST8/TBK1/PRKACA/STK11/SQSTM1/MAP2K2/CTSD	8	Cellular Processes	Transport and catabolism
hsa00534	Glycosaminoglycan biosynthesis - heparan sulfate / heparin	3/173	24/7914	0.0148284	XYLT1/EXTL2/HS6ST1	3	Metabolism	Glycan biosynthesis and metabolism
hsa04392	Hippo signaling pathway - multiple species	3/173	29/7914	0.0247299	YAP1/FRMD6/LATS1	3	Environmental Information Processing	Signal transduction
hsa04620	Toll-like receptor signaling pathway	6/173	104/7914	0.0261054	TOLLIP/TBK1/MAP2K2/TAB2/RIPK1/RAC1	6	Organismal Systems	Immune system
hsa04014	Ras signaling pathway	10/173	232/7914	0.0306876	FLT4/RASGRF2/TBK1/RASA2/PRKACA/GNG12/VEGFB/MAP2K2/AFDN/RAC1	10	Environmental Information Processing	Signal transduction
hsa04530	Tight junction	8/173	169/7914	0.0316988	DLG3/MYL12B/AMOTL1/PRKACA/STK11/PARD6G/AFDN/RAC1	8	Cellular Processes	Cellular community - eukaryotes
hsa05130	Pathogenic Escherichia coli infection	9/173	201/7914	0.0319516	NCL/ARF1/TMBIM6/TNFSF10/ARHGEF1/TAB2/ARPC5/RIPK1/RAC1	9	Human Diseases	Infectious disease: bacterial
hsa04015	Rap1 signaling pathway	9/173	210/7914	0.0405283	DRD2/FLT4/SIPA1L1/PARD6G/VEGFB/MAP2K2/CTNND1/AFDN/RAC1	9	Environmental Information Processing	Signal transduction
hsa05170	Human immunodeficiency virus 1 infection	9/173	212/7914	0.0426278	LIMK1/CUL5/TBK1/CUL4A/GNG12/MAP2K2/TAB2/RIPK1/RAC1	9	Human Diseases	Infectious disease: viral
hsa00310	Lysine degradation	4/173	61/7914	0.0439245	SUV39H2/SMYD2/SETD1A/EHMT2	4	Metabolism	Amino acid metabolism
hsa04211	Longevity regulating pathway	5/173	89/7914	0.0449624	SESN3/SOD2/PRKACA/STK11/EHMT2	5	Organismal Systems	Aging
hsa05135	Yersinia infection	6/173	120/7914	0.04745	LIMK1/TBK1/ARHGEF1/MAP2K2/TAB2/RAC1	6	Human Diseases	Infectious disease: bacterial
