# Supplementary material for: METTL14 suppresses the expression of YAP1 and the stemness of triple-negative breast cancer
Source: J Exp Clin Cancer Res. 2024 Nov 20;43:307. doi: 10.1186/s13046-024-03225-2 (PMC11577812; doi:10.1186/s13046-024-03225-2)
Supplement: Supplementary file 4 — Supplementary Material 4. [file 13046_2024_3225_MOESM4_ESM.xlsx]

## Sheet: SRAMP-m6A-prediction
#	Position	Sequence context	Structural context	Score(binary)	Score(knn)	Score(spectrum)	Score(combined)	Decision
1	1605	GAGATGAGAGTACAGACAGTGGACTAAGCATGAGCAGCTACAGTG	HHHHHPPPPPPMMPPPPPIPPPPMMMMPPPBPPPIPPPMMPPPPP	0.687	0.775	0.559	0.64	m6A site (High confidence)
2	1753	CTACCTTGAAGCCATTCCTGGGACAAATGTGGACCTTGGAACACT	PPIIPIIPPPPIPPPPPIIPPPPPPIIPPPPPIIPPPPPIIPPPP	0.688	0.418	0.551	0.619	m6A site (Moderate confidence)
3	1763	GCCATTCCTGGGACAAATGTGGACCTTGGAACACTGGAAGGAGAT	PIPPPPPIIPPPPPPIIPPPPPMMPPPPPIIPPPPPMMMMMMPPP	0.719	0.309	0.474	0.6	m6A site (Moderate confidence)
4	1931	TGGTTATAGAGCCCTCAGGCAGACTGAATTCTAAATCTGTGAAGG	BPPPPBPPPPPIIIPPPPHHHHHPPPPIPPPPPPPPPPPPPPMPP	0.86	0.557	0.825	0.83	m6A site (Very high confidence)
5	2027	AGGCTAATACAGAAAAAGATGAACAAACGTCCAGCAAGATACTTT	PPPMMMMMMMMMMMMMMPPPPHHHHHHPPPPMPPPPPPPPPHHHH	0.801	0.324	0.791	0.773	m6A site (Very high confidence)
6	2141	TCTAAAGAATCAAAAGAAAAAAACTTTTTATTTCTTTTGCTATTA	PPPPIIIPPPPPIPPPPPPMMMMPPPPPPIIIPPPIIIPPPMMMM	0.856	0.574	0.754	0.801	m6A site (Very high confidence)
7	2446	ATAGCTGAAACCAAGGCTGAAGACTGTTTTACTTTCAGTATTTTC	PIIPPPPPPPIIPPPPPHHHHHHHHPPPPPIIPPPPPPPIIPPPP	0.867	0.512	0.777	0.813	m6A site (Very high confidence)
8	3167	ATGGCTTTATTTTCTCCCTTGGACTAATTTTTAAGTCTCGATTGG	HPPPMMMMMMMMMPPPPPPPPPMMMMMMMMMMMMPPPPPPPPIIP	0.665	0.651	0.529	0.61	m6A site (Moderate confidence)
9	4297	TTTAGGGGGACCTTGATAGAGAACTTTATAAACTTCTTTCTCTTT	PPPPPPIIPPPIIIPPPIIPPPPPMMMMMMMMMMMMMMMMMMMMM	0.661	0.394	0.519	0.591	m6A site (Moderate confidence)
10	4327	AACTTCTTTCTCTTTAATAAAGACTTGTCTTACACCGTGCTGCCA	MMMMMMMMMMMMMMMMMMMPPPPHHHHPPPPMMMMMMMPPPPPPH	0.628	0.328	0.523	0.571	m6A site (Low confidence)
11	4883	GAAAAATGAACACAGGGAAGTGACTTTGCTACAAATAATGTTGCT	PIIIIPPIIPPPIPPIIPPPPIIIIPPPPIPPPPPPPMMMPPPPP	0.724	0.733	0.341	0.571	m6A site (Low confidence)
