# Supplementary material for: METTL14 suppresses the expression of YAP1 and the stemness of triple-negative breast cancer
Source: J Exp Clin Cancer Res. 2024 Nov 20;43:307. doi: 10.1186/s13046-024-03225-2 (PMC11577812; doi:10.1186/s13046-024-03225-2)
Supplement: Supplementary file 5 — Supplementary Material 5. [file 13046_2024_3225_MOESM5_ESM.xlsx]

## Sheet: CHIP-Atlas
ID	Antigen class	Antigen	Cell class	Number of peaks	Number of peaks overlapping with control	P value	Fold enrichment
SRX3833324	TFs and others	KDM1A	Breast	753	159/18862	0.00848223	118.629
SRX10306475	TFs and others	KDM1A	Breast	1278	191/18862	0.0101786	98.7539
SRX8850949	TFs and others	Epitope tags	Breast	1198	349/18862	0.018555	54.0458
SRX10306465	TFs and others	KDM1A	Breast	2193	400/18862	0.0212584	47.155
SRX13327962	TFs and others	CBX3	Breast	2472	716/18862	0.0380111	26.3436
SRX3554411	TFs and others	CREB1	Breast	2288	752/18862	0.039919	25.0824
SRX4192137	TFs and others	XRCC4	Breast	1412	958/18862	0.0508405	19.6889
SRX4192132	TFs and others	XRCC4	Breast	1520	1014/18862	0.0538096	18.6016
SRX3321934	TFs and others	GABPA	Breast	1273	1163/18862	0.0617078	16.2184
SRX10045339	TFs and others	BAP1	Breast	1520	1281/18862	0.0679642	14.7244
SRX2423814	TFs and others	MTA1	Breast	3671	1478/18862	0.0784079	12.7618
SRX6058754	TFs and others	CEBPA	Breast	8087	1570/18862	0.0832856	12.014
SRX2423813	TFs and others	MTA1	Breast	3978	1676/18862	0.0889037	11.2542
SRX3554410	TFs and others	CREB1	Breast	4813	1682/18862	0.0892216	11.214
SRX055309	TFs and others	KDM5B	Breast	1990	1707/18862	0.0905482	11.0498
SRX055310	TFs and others	KDM5B	Breast	1969	1745/18862	0.0925614	10.8092
SRX1156522	TFs and others	Epitope tags	Breast	11244	1784/18862	0.0946303	10.5729
SRX17989902	TFs and others	SIN3B	Breast	1719	1889/18862	0.100196	9.98518
SRX1156521	TFs and others	Epitope tags	Breast	15359	2187/18862	0.115994	8.6246
SRX14138491	TFs and others	RBMX	Breast	2952	2206/18862	0.117002	8.55032
SRX17989901	TFs and others	SIN3B	Breast	2026	2234/18862	0.118486	8.44315
SRX3321935	TFs and others	GABPA	Breast	2565	2251/18862	0.119387	8.37939
SRX2007818	TFs and others	KMT2B	Breast	3117	2496/18862	0.132376	7.55689
SRX5203305	TFs and others	CTCF	Breast	18861	2512/18862	0.133224	7.50876
SRX1156473	TFs and others	GATA3	Breast	21279	2553/18862	0.135397	7.38817
SRX6831824	TFs and others	TEAD4	Breast	9625	2572/18862	0.136405	7.33359
SRX9556508	TFs and others	GATA3	Breast	4392	2610/18862	0.138419	7.22682
SRX2007813	TFs and others	MEN1	Breast	4410	2647/18862	0.140381	7.1258
SRX4931261	TFs and others	KMT2A	Breast	3404	2792/18862	0.148068	6.75573
SRX16028852	TFs and others	MINA	Breast	3188	2807/18862	0.148863	6.71963
SRX5287697	TFs and others	ESR1	Breast	25655	2897/18862	0.153634	6.51087
SRX5203292	TFs and others	CTCF	Breast	20808	2922/18862	0.154959	6.45517
SRX6058757	TFs and others	CEBPA	Breast	17567	2954/18862	0.156656	6.38524
SRX10119365	TFs and others	YAP1	Breast	23847	3063/18862	0.162434	6.15802
SRX055308	TFs and others	KDM5B	Breast	3463	3090/18862	0.163866	6.10421
SRX2423849	TFs and others	ZBTB40	Breast	9111	3255/18862	0.172613	5.79478
SRX10119369	TFs and others	WWTR1	Breast	19451	3297/18862	0.17484	5.72096
SRX1721564	TFs and others	KDM5A	Breast	4633	3307/18862	0.17537	5.70366
SRX2007815	TFs and others	MEN1	Breast	6579	3312/18862	0.175635	5.69505
SRX1156478	TFs and others	GATA3	Breast	27225	3363/18862	0.178338	5.60868
SRX4451197	TFs and others	ESR1	Breast	7742	3381/18862	0.179293	5.57882
SRX1156479	TFs and others	GATA3	Breast	28263	3481/18862	0.184594	5.41856
SRX1531790	TFs and others	SMC1A	Breast	33355	3839/18862	0.203573	4.91326
SRX6058755	TFs and others	CEBPA	Breast	25356	3870/18862	0.205216	4.8739
SRX2423865	TFs and others	ELK1	Breast	5276	3926/18862	0.208185	4.80438
SRX10579965	TFs and others	KDM1A	Breast	15134	3935/18862	0.208662	4.79339
SRX10119375	TFs and others	YAP1	Breast	33364	4105/18862	0.217675	4.59488
SRX1721565	TFs and others	KDM5A	Breast	5589	4125/18862	0.218735	4.57261
SRX10119368	TFs and others	WWTR1	Breast	34129	4194/18862	0.222393	4.49738
SRX3401283	TFs and others	TEAD1	Breast	24758	4254/18862	0.225574	4.43394
SRX10119370	TFs and others	WWTR1	Breast	30911	4288/18862	0.227376	4.39879
SRX2423850	TFs and others	ZBTB40	Breast	11127	4370/18862	0.231723	4.31625
SRX1156477	TFs and others	GATA3	Breast	35561	4391/18862	0.232837	4.2956
SRX8080543	TFs and others	Epitope tags	Breast	8785	4401/18862	0.233367	4.28584
SRX13300071	TFs and others	CTCF	Breast	26725	4439/18862	0.235381	4.24916
SRX3322533	TFs and others	ZNF217	Breast	10023	4442/18862	0.235541	4.24629
SRX7522861	TFs and others	CTCF	Breast	32333	4468/18862	0.236919	4.22158
SRX6712620	TFs and others	SMC1A	Breast	35354	4567/18862	0.242167	4.13006
SRX6828397	TFs and others	RAD21	Breast	39907	4582/18862	0.242962	4.11654
SRX8488089	TFs and others	JUNB	Breast	41167	4620/18862	0.244977	4.08268
SRX1156476	TFs and others	GATA3	Breast	37598	4659/18862	0.247044	4.04851
SRX3040153	TFs and others	SMC1A	Breast	28985	4690/18862	0.248688	4.02175
SRX2424330	TFs and others	HCFC1	Breast	6479	4693/18862	0.248847	4.01918
SRX1758507	TFs and others	NELFE	Breast	5379	4736/18862	0.251127	3.98269
SRX16028851	TFs and others	MINA	Breast	5222	4764/18862	0.252611	3.95928
SRX2922227	TFs and others	ESR1	Breast	11022	4819/18862	0.255527	3.91409
SRX593748	TFs and others	SFPQ	Breast	228439	14034/18862	0.256004	0
SRX1531795	TFs and others	SMC1A	Breast	38575	4840/18862	0.25664	3.89711
SRX6828396	TFs and others	RAD21	Breast	43611	4910/18862	0.260351	3.84155
SRX7897897	TFs and others	CTCF	Breast	34144	5049/18862	0.26772	3.73579
SRX1510970	TFs and others	ZNF143	Breast	9938	5064/18862	0.268515	3.72472
SRX150630	TFs and others	STAT3	Breast	47711	5068/18862	0.268727	3.72178
SRX2897201	TFs and others	ESR1	Breast	10495	5090/18862	0.269893	3.7057
SRX150479	TFs and others	STAT3	Breast	48184	5125/18862	0.271749	3.68039
SRX1165106	TFs and others	RAD21	Breast	43888	5126/18862	0.271802	3.67967
SRX1165105	TFs and others	RAD21	Breast	43126	5147/18862	0.272915	3.66466
SRX13300072	TFs and others	CTCF	Breast	31940	5209/18862	0.276202	3.62104
SRX10773097	TFs and others	CTCF	Breast	25654	5224/18862	0.276998	3.61064
SRX2194248	TFs and others	CEBPB	Breast	53009	5225/18862	0.277051	3.60995
SRX1758519	TFs and others	NELFE	Breast	5481	5229/18862	0.277262	3.60719
SRX7897898	TFs and others	CTCF	Breast	35119	5240/18862	0.277845	3.59962
SRX038562	TFs and others	CTCF	Breast	34300	5319/18862	0.282034	3.54616
SRX13327981	TFs and others	XRCC6	Breast	9131	5329/18862	0.282563	3.5395
SRX11120883	TFs and others	RAD21	Breast	39455	5342/18862	0.283253	3.53089
SRX3722707	TFs and others	ESR1	Breast	33606	5345/18862	0.283412	3.52891
SRX3722705	TFs and others	ESR1	Breast	31468	5379/18862	0.285215	3.5066
SRX3322265	TFs and others	ELF1	Breast	8763	5417/18862	0.287229	3.482
SRX11120884	TFs and others	RAD21	Breast	31127	5467/18862	0.28988	3.45016
SRX067475	TFs and others	CTCF	Breast	36341	5475/18862	0.290304	3.44511
SRX3800711	TFs and others	CTCF	Breast	31892	5507/18862	0.292	3.4251
SRX12008346	TFs and others	CTCF	Breast	35101	5518/18862	0.292584	3.41827
SRX10119378	TFs and others	WWTR1	Breast	49035	5534/18862	0.293432	3.40838
SRX5090156	TFs and others	CTCF	Breast	40657	5537/18862	0.293591	3.40654
SRX2194247	TFs and others	CEBPB	Breast	50599	5593/18862	0.29656	3.37243
SRX8850934	TFs and others	Epitope tags	Breast	15482	5595/18862	0.296665	3.37122
SRX12008347	TFs and others	CTCF	Breast	35719	5620/18862	0.297991	3.35623
SRX3583225	TFs and others	CTCF	Breast	32671	5623/18862	0.29815	3.35444
SRX182682	TFs and others	BRCA1	Breast	6465	5642/18862	0.299157	3.34314
SRX13991438	TFs and others	WDR77	Breast	7690	5691/18862	0.301755	3.31436
SRX2900158	TFs and others	KDM6A	Breast	8809	5693/18862	0.301861	3.31319
SRX6712619	TFs and others	SMC1A	Breast	43434	5699/18862	0.302179	3.3097
SRX3583196	TFs and others	CTCF	Breast	35226	5700/18862	0.302232	3.30912
SRX4564976	TFs and others	CTCF	Breast	37081	5754/18862	0.305095	3.27807
SRX673749	TFs and others	MED1	Breast	9266	5768/18862	0.305837	3.27011
SRX1510972	TFs and others	ZNF143	Breast	11340	5811/18862	0.308117	3.24591
SRX080328	TFs and others	CTCF	Breast	40027	5832/18862	0.30923	3.23422
SRX3322593	TFs and others	CTCF	Breast	26771	5832/18862	0.30923	3.23422
SRX19888696	TFs and others	NELFE	Breast	7207	5838/18862	0.309548	3.2309
SRX5089507	TFs and others	HDAC1	Breast	6897	5893/18862	0.312463	3.20075
SRX4213897	TFs and others	LIN9	Breast	7309	5936/18862	0.314743	3.17756
SRX199891	TFs and others	CTCF	Breast	44708	5946/18862	0.315273	3.17222
SRX4611736	TFs and others	ESR1	Breast	46664	5959/18862	0.315962	3.1653
SRX3410386	TFs and others	BRD4	Breast	17844	5963/18862	0.316175	3.16317
SRX2194249	TFs and others	CEBPB	Breast	62074	5976/18862	0.316863	3.15629
SRX10205599	TFs and others	YAP1	Breast	25311	6001/18862	0.318189	3.14314
SRX3447355	TFs and others	ESR1	Breast	48184	6007/18862	0.318507	3.14
SRX16318947	TFs and others	MYC	Breast	10435	6049/18862	0.320734	3.1182
SRX3800710	TFs and others	CTCF	Breast	36473	6067/18862	0.321688	3.10895
SRX3110739	TFs and others	ESR1	Breast	40620	6083/18862	0.322536	3.10077
SRX6712622	TFs and others	SMC1A	Breast	41859	6123/18862	0.324656	3.08052
SRX3322437	TFs and others	CTCF	Breast	26451	6127/18862	0.324869	3.0785
SRX9063419	TFs and others	JUN	Breast	12932	6129/18862	0.324975	3.0775
SRX2636201	TFs and others	RAD21	Breast	49554	6137/18862	0.325399	3.07349
SRX1165110	TFs and others	Epitope tags	Breast	49563	6139/18862	0.325505	3.07249
SRX4611719	TFs and others	ESR1	Breast	48079	6152/18862	0.326194	3.06599
SRX1660873	TFs and others	TRIM25	Breast	36605	12707/18862	0.326353	0
SRX2424331	TFs and others	HCFC1	Breast	9717	6159/18862	0.326565	3.06251
SRX1758481	TFs and others	NELFE	Breast	6976	6162/18862	0.326724	3.06102
SRX1156537	TFs and others	SMARCA4	Breast	34233	6165/18862	0.326884	3.05953
SRX4564977	TFs and others	CTCF	Breast	33709	6170/18862	0.327149	3.05705
SRX13300074	TFs and others	CTCF	Breast	37586	6172/18862	0.327255	3.05606
SRX6828395	TFs and others	CTCF	Breast	48682	6206/18862	0.329057	3.03932
SRX1165109	TFs and others	Epitope tags	Breast	52136	6224/18862	0.330011	3.03053
SRX2636200	TFs and others	RAD21	Breast	52170	6246/18862	0.331178	3.01985
SRX13300073	TFs and others	CTCF	Breast	37428	6251/18862	0.331442	3.01744
SRX4611715	TFs and others	ESR1	Breast	43715	6285/18862	0.333245	3.00111
SRX13991440	TFs and others	WDR77	Breast	8486	6295/18862	0.333775	2.99635
SRX1156539	TFs and others	SMARCA4	Breast	24122	6317/18862	0.334942	2.98591
SRX1758508	TFs and others	NELFE	Breast	7270	6348/18862	0.336585	2.97133
SRX19843146	TFs and others	MBD3	Breast	13553	6370/18862	0.337751	2.96107
SRX10119367	TFs and others	WWTR1	Breast	49474	6387/18862	0.338652	2.95319
SRX1758520	TFs and others	NELFE	Breast	7355	6398/18862	0.339235	2.94811
SRX9556504	TFs and others	GATA3	Breast	38773	6417/18862	0.340243	2.93938
SRX11120873	TFs and others	CTCF	Breast	28607	6428/18862	0.340826	2.93435
SRX10773099	TFs and others	CTCF	Breast	34539	6475/18862	0.343318	2.91305
SRX9932055	TFs and others	STAT5A	Breast	10933	6483/18862	0.343742	2.90946
SRX3110729	TFs and others	ESR1	Breast	43881	6530/18862	0.346233	2.88851
SRX11120882	TFs and others	RAD21	Breast	37589	6534/18862	0.346446	2.88675
SRX3800707	TFs and others	CTCF	Breast	36066	6544/18862	0.346976	2.88233
SRX199859	TFs and others	CTCF	Breast	42246	6550/18862	0.347294	2.87969
SRX8321653	TFs and others	CDYL2	Breast	30330	12300/18862	0.34793	0
SRX5709754	TFs and others	CTCF	Breast	7538	6566/18862	0.348142	2.87268
SRX3323090	TFs and others	CREB1	Breast	27151	6569/18862	0.348301	2.87137
SRX1660872	TFs and others	TRIM25	Breast	32066	12264/18862	0.349838	0
SRX3110735	TFs and others	ESR1	Breast	43370	6606/18862	0.350263	2.85528
SRX3800712	TFs and others	CTCF	Breast	35849	6607/18862	0.350315	2.85485
SRX5405696	TFs and others	TFAP2C	Breast	64813	12238/18862	0.351217	0
SRX1758479	TFs and others	NELFE	Breast	7398	6627/18862	0.351376	2.84624
SRX128102	TFs and others	TFAP2C	Breast	64898	12234/18862	0.351429	0
SRX21286688	TFs and others	TAZ	Breast	20033	6663/18862	0.353284	2.83086
SRX10773098	TFs and others	CTCF	Breast	35673	6675/18862	0.353921	2.82577
SRX4714479	TFs and others	CTCF	Breast	44119	6683/18862	0.354345	2.82239
SRX1758496	TFs and others	NELFE	Breast	7846	6684/18862	0.354398	2.82196
SRX395616	TFs and others	CTCF	Breast	44113	6685/18862	0.354451	2.82154
SRX20830493	TFs and others	CTCF	Breast	42546	6687/18862	0.354556	2.8207
SRX3800708	TFs and others	CTCF	Breast	34745	6699/18862	0.355193	2.81564
SRX13340676	TFs and others	Epitope tags	Breast	18626	6705/18862	0.355511	2.81312
SRX7098804	TFs and others	CTCF	Breast	41082	6729/18862	0.356783	2.80309
SRX4374908	TFs and others	CTCF	Breast	34301	6731/18862	0.356889	2.80226
SRX5709753	TFs and others	CTCF	Breast	7660	6731/18862	0.356889	2.80226
SRX10773100	TFs and others	CTCF	Breast	34888	6737/18862	0.357207	2.79976
SRX1224602	TFs and others	BRD4	Breast	10669	6769/18862	0.358904	2.78653
SRX054572	TFs and others	Epitope tags	Breast	11165	6772/18862	0.359062	2.78529
SRX4815198	TFs and others	FOXA1	Breast	167287	12067/18862	0.360282	0
SRX9932061	TFs and others	STAT5A	Breast	11621	6818/18862	0.361501	2.7665
SRX13427192	TFs and others	ESR1	Breast	61174	6827/18862	0.361979	2.76285
SRX384490	TFs and others	XBP1	Breast	14667	6850/18862	0.363198	2.75358
SRX190345	TFs and others	CEBPB	Breast	52521	6868/18862	0.364152	2.74636
SRX5323862	TFs and others	STAT3	Breast	29493	6873/18862	0.364417	2.74436
SRX395617	TFs and others	CTCF	Breast	43686	6882/18862	0.364894	2.74077
SRX190247	TFs and others	RAD21	Breast	57445	6886/18862	0.365106	2.73918
SRX2194284	TFs and others	BRD4	Breast	23539	6911/18862	0.366432	2.72927
SRX265412	TFs and others	KDM5B	Breast	42656	11933/18862	0.367385	0
SRX2194281	TFs and others	BRD4	Breast	18147	6950/18862	0.3685	2.71396
SRX190190	TFs and others	CTCF	Breast	55399	6981/18862	0.370143	2.70191
SRX20830494	TFs and others	CTCF	Breast	43872	6988/18862	0.370513	2.6992
SRX5824585	TFs and others	BRD2	Breast	9322	6988/18862	0.370513	2.6992
SRX6712577	TFs and others	ESR1	Breast	45908	6990/18862	0.37062	2.69843
SRX190295	TFs and others	SRF	Breast	14996	6992/18862	0.370726	2.69765
SRX2194250	TFs and others	CEBPB	Breast	72512	7015/18862	0.371945	2.68881
SRX063917	TFs and others	ERG	Breast	23606	11828/18862	0.372952	0
SRX1758493	TFs and others	NELFE	Breast	8618	7035/18862	0.373005	2.68117
SRX3322305	TFs and others	CREB1	Breast	20273	7035/18862	0.373005	2.68117
SRX063918	TFs and others	ERG	Breast	23500	11824/18862	0.373164	0
SRX9932043	TFs and others	STAT5A	Breast	14291	7045/18862	0.373536	2.67736
SRX4374941	TFs and others	RBPJ	Breast	25142	11814/18862	0.373695	0
SRX3110732	TFs and others	ESR1	Breast	49854	7079/18862	0.375338	2.6645
SRX2897220	TFs and others	ESR1	Breast	23170	11777/18862	0.375656	0
SRX9932045	TFs and others	STAT5A	Breast	14311	7089/18862	0.375868	2.66074
SRX9419951	TFs and others	FOXA1	Breast	58970	7118/18862	0.377405	2.6499
SRX1161174	TFs and others	FOXA1	Breast	43946	7137/18862	0.378413	2.64285
SRX3110742	TFs and others	ESR1	Breast	50219	7140/18862	0.378572	2.64174
SRX199886	TFs and others	CTCF	Breast	53666	7142/18862	0.378678	2.641
SRX3091902	TFs and others	ZFX	Breast	11618	7158/18862	0.379526	2.63509
SRX3322358	TFs and others	ZFX	Breast	11638	7190/18862	0.381223	2.62337
SRX4374939	TFs and others	RBPJ	Breast	27388	11619/18862	0.384033	0
SRX13991437	TFs and others	WDR77	Breast	10576	7257/18862	0.384774	2.59915
SRX666559	TFs and others	NRF1	Breast	10797	7282/18862	0.3861	2.59022
SRX16318946	TFs and others	MYC	Breast	15362	7300/18862	0.387054	2.58384
SRX6712596	TFs and others	NCAPG	Breast	11861	7305/18862	0.387319	2.58207
SRX080338	TFs and others	CTCF	Breast	45453	7320/18862	0.388115	2.57678
SRX1660871	TFs and others	TRIM25	Breast	35832	11542/18862	0.388115	0
SRX5824588	TFs and others	BRD2	Breast	9745	7331/18862	0.388698	2.57291
SRX3322532	TFs and others	ZNF217	Breast	17464	7332/18862	0.388751	2.57256
SRX4611708	TFs and others	ESR1	Breast	50824	7338/18862	0.389068	2.57046
SRX20830459	TFs and others	CTCF	Breast	46893	7355/18862	0.38997	2.56451
SRX11120874	TFs and others	CTCF	Breast	37929	7362/18862	0.390341	2.56208
SRX3323089	TFs and others	CREB1	Breast	24002	7369/18862	0.390712	2.55964
SRX20830462	TFs and others	CTCF	Breast	47555	7407/18862	0.392726	2.54651
SRX2194287	TFs and others	BRD4	Breast	21538	7409/18862	0.392832	2.54582
SRX1091824	TFs and others	CTCF	Breast	56057	7418/18862	0.39331	2.54273
SRX5090157	TFs and others	CTCF	Breast	55408	7427/18862	0.393787	2.53965
SRX5806609	TFs and others	CTCF	Breast	52328	7429/18862	0.393893	2.53897
SRX185912	TFs and others	FOXM1	Breast	19059	7443/18862	0.394635	2.53419
SRX4786575	TFs and others	KDM6A	Breast	13032	7469/18862	0.396014	2.52537
SRX2194289	TFs and others	BRD4	Breast	19881	7477/18862	0.396438	2.52267
SRX2194234	TFs and others	BRD4	Breast	19311	7507/18862	0.398027	2.51259
SRX4611712	TFs and others	ESR1	Breast	60946	7527/18862	0.399088	2.50591
SRX9419959	TFs and others	MED1	Breast	20954	7532/18862	0.399353	2.50425
SRX6712576	TFs and others	ESR1	Breast	49418	7540/18862	0.399777	2.50159
SRX8080550	TFs and others	Epitope tags	Breast	32112	7563/18862	0.400997	2.49398
SRX7865936	TFs and others	BRD4	Breast	27042	7579/18862	0.401844	2.48872
SRX734309	TFs and others	E2F1	Breast	9623	7602/18862	0.403064	2.48119
SRX8080569	TFs and others	POU2F1	Breast	18473	11248/18862	0.4037	0
SRX4374942	TFs and others	RBPJ	Breast	23234	11244/18862	0.403912	0
SRX14101933	TFs and others	NELFE	Breast	11085	7625/18862	0.404283	2.4737
SRX3990996	TFs and others	PGR	Breast	40317	7639/18862	0.405026	2.46917
SRX4611720	TFs and others	ESR1	Breast	52933	7647/18862	0.40545	2.46659
SRX20830458	TFs and others	CTCF	Breast	46402	7652/18862	0.405715	2.46498
SRX8080572	TFs and others	CTCF	Breast	33878	7653/18862	0.405768	2.46465
SRX1594206	TFs and others	CTCF	Breast	38489	7660/18862	0.406139	2.4624
SRX3110741	TFs and others	ESR1	Breast	54543	7669/18862	0.406617	2.45951
SRX9932051	TFs and others	STAT5A	Breast	14935	7682/18862	0.407305	2.45535
SRX3322304	TFs and others	CREB1	Breast	30780	7683/18862	0.407359	2.45503
SRX4611744	TFs and others	ESR1	Breast	55614	7695/18862	0.407994	2.4512
SRX9419960	TFs and others	MED1	Breast	22307	7712/18862	0.408896	2.4458
SRX2900152	TFs and others	KMT2C	Breast	13876	7788/18862	0.412925	2.42193
SRX7624157	TFs and others	ESR1	Breast	100966	11069/18862	0.41319	0
SRX13991439	TFs and others	WDR77	Breast	11481	7801/18862	0.413614	2.4179
SRX2900159	TFs and others	KDM6A	Breast	12120	7841/18862	0.415734	2.40556
SRX4611716	TFs and others	ESR1	Breast	50438	7856/18862	0.41653	2.40097
SRX8080566	TFs and others	POU2F1	Breast	20790	7874/18862	0.417484	2.39548
SRX7030913	TFs and others	HEXIM1	Breast	15647	7875/18862	0.417537	2.39517
SRX8488073	TFs and others	JUNB	Breast	62440	7909/18862	0.41934	2.38488
SRX3040149	TFs and others	SMC1A	Breast	51310	7920/18862	0.419922	2.38157
SRX3110745	TFs and others	ESR1	Breast	51570	7921/18862	0.419976	2.38126
SRX4611735	TFs and others	ESR1	Breast	57769	7923/18862	0.420082	2.38066
SRX6712575	TFs and others	CTCF	Breast	10907	7928/18862	0.420347	2.37916
SRX20830455	TFs and others	CTCF	Breast	47261	7930/18862	0.420453	2.37856
SRX2194231	TFs and others	BRD4	Breast	19013	7941/18862	0.421036	2.37527
SRX4374940	TFs and others	RBPJ	Breast	26639	10914/18862	0.421407	0
SRX5359048	TFs and others	SREBF2	Breast	32907	10907/18862	0.421778	0
SRX673750	TFs and others	MED1	Breast	12337	7963/18862	0.422202	2.36871
SRX20830490	TFs and others	CTCF	Breast	48587	7968/18862	0.422467	2.36722
SRX7030932	TFs and others	NELFA	Breast	10685	7994/18862	0.423846	2.35952
SRX5323860	TFs and others	STAT3	Breast	38330	8009/18862	0.424641	2.3551
SRX20830454	TFs and others	CTCF	Breast	46574	8016/18862	0.425012	2.35304
SRX9556498	TFs and others	GATA3	Breast	39609	8022/18862	0.42533	2.35128
SRX4611721	TFs and others	ESR1	Breast	54525	8026/18862	0.425542	2.35011
SRX6828394	TFs and others	CTCF	Breast	61582	8035/18862	0.426019	2.34748
SRX7098805	TFs and others	CTCF	Breast	42828	8036/18862	0.426072	2.34719
SRX103003	TFs and others	MYC	Breast	36652	8049/18862	0.426761	2.3434
SRX4611687	TFs and others	ESR1	Breast	56108	8055/18862	0.42708	2.34165
SRX20830457	TFs and others	CTCF	Breast	52007	8060/18862	0.427344	2.3402
SRX20830460	TFs and others	CTCF	Breast	49788	8065/18862	0.427609	2.33875
SRX4611692	TFs and others	ESR1	Breast	52573	8073/18862	0.428034	2.33643
SRX188943	TFs and others	MYC	Breast	98767	10756/18862	0.429783	0
SRX4611733	TFs and others	ESR1	Breast	48621	8156/18862	0.432434	2.31265
SRX1594207	TFs and others	CTCF	Breast	43852	8158/18862	0.43254	2.31209
SRX7114561	TFs and others	Epitope tags	Breast	71459	10682/18862	0.433707	0
SRX4611717	TFs and others	ESR1	Breast	56178	8204/18862	0.434979	2.29912
SRX8850935	TFs and others	Epitope tags	Breast	26910	8222/18862	0.435933	2.29409
SRX4611689	TFs and others	ESR1	Breast	54113	8229/18862	0.436304	2.29214
SRX673746	TFs and others	EP300	Breast	17418	8235/18862	0.436622	2.29047
SRX4611700	TFs and others	ESR1	Breast	52438	8247/18862	0.437258	2.28713
SRX20830497	TFs and others	CTCF	Breast	52442	8248/18862	0.437312	2.28686
SRX5089509	TFs and others	HDAC1	Breast	10546	8254/18862	0.437629	2.2852
SRX190294	TFs and others	PML	Breast	13834	8263/18862	0.438107	2.28271
SRX20830491	TFs and others	CTCF	Breast	50778	8267/18862	0.438319	2.2816
SRX4611710	TFs and others	ESR1	Breast	49968	8287/18862	0.439379	2.2761
SRX4367193	TFs and others	ESR1	Breast	112434	10545/18862	0.440969	0
SRX2897217	TFs and others	ESR1	Breast	9792	8321/18862	0.441181	2.26679
SRX4377542	TFs and others	BRD2	Breast	12327	8324/18862	0.44134	2.26598
SRX4611698	TFs and others	ESR1	Breast	56133	8324/18862	0.44134	2.26598
SRX10773103	TFs and others	YY1	Breast	25833	10518/18862	0.442401	0
SRX18013266	TFs and others	CTCF	Breast	49559	8357/18862	0.44309	2.25703
SRX1091825	TFs and others	CTCF	Breast	66836	8359/18862	0.443196	2.25649
SRX190320	TFs and others	GABPA	Breast	16614	8378/18862	0.444203	2.25137
SRX4611693	TFs and others	ESR1	Breast	49422	8383/18862	0.444469	2.25003
SRX2897205	TFs and others	ESR1	Breast	16757	8391/18862	0.444892	2.24788
SRX2194290	TFs and others	BRD4	Breast	23585	8400/18862	0.445369	2.24548
SRX4611726	TFs and others	ESR1	Breast	56860	8406/18862	0.445687	2.24387
SRX7540325	TFs and others	BRD4	Breast	19707	10443/18862	0.446376	0
SRX4611699	TFs and others	ESR1	Breast	55852	8421/18862	0.446482	2.23988
SRX5824589	TFs and others	BRD2	Breast	11697	8448/18862	0.447914	2.23272
SRX4611704	TFs and others	ESR1	Breast	54105	8475/18862	0.449345	2.2256
SRX4611731	TFs and others	ESR1	Breast	56404	8478/18862	0.449504	2.22482
SRX4611705	TFs and others	ESR1	Breast	56078	8488/18862	0.450035	2.2222
SRX3110740	TFs and others	ESR1	Breast	56197	8506/18862	0.450989	2.21749
SRX8080571	TFs and others	POU2F1	Breast	16346	10350/18862	0.451307	0
SRX4611701	TFs and others	ESR1	Breast	53495	8526/18862	0.452048	2.21229
SRX2194232	TFs and others	BRD4	Breast	26239	8527/18862	0.452102	2.21203
SRX3110733	TFs and others	ESR1	Breast	66513	8556/18862	0.45364	2.20453
SRX9556505	TFs and others	GATA3	Breast	36351	8576/18862	0.4547	2.19939
SRX5806610	TFs and others	CTCF	Breast	63743	8597/18862	0.455813	2.19402
SRX3583204	TFs and others	CTCF	Breast	52779	8605/18862	0.456238	2.19198
SRX4611725	TFs and others	ESR1	Breast	61799	8631/18862	0.457616	2.18538
SRX4374907	TFs and others	CTCF	Breast	40409	8645/18862	0.458357	2.18184
SRX150520	TFs and others	MYC	Breast	47042	10203/18862	0.4591	0
SRX13327979	TFs and others	XRCC6	Breast	22189	10195/18862	0.459524	0
SRX4611718	TFs and others	ESR1	Breast	50003	8672/18862	0.459789	2.17505
SRX4815197	TFs and others	FOXA1	Breast	124879	10189/18862	0.459842	0
SRX2897209	TFs and others	ESR1	Breast	15615	8674/18862	0.459895	2.17454
SRX4611714	TFs and others	ESR1	Breast	60881	8698/18862	0.461168	2.16854
SRX3322264	TFs and others	ELF1	Breast	17636	8700/18862	0.461273	2.16805
SRX6712572	TFs and others	CBX3	Breast	13247	8706/18862	0.461592	2.16655
SRX3800709	TFs and others	CTCF	Breast	52242	8707/18862	0.461645	2.1663
SRX4611728	TFs and others	ESR1	Breast	58727	8717/18862	0.462175	2.16382
SRX4377560	TFs and others	BRD9	Breast	37261	10136/18862	0.462652	0
SRX4611730	TFs and others	ESR1	Breast	49587	8739/18862	0.463341	2.15837
SRX4611729	TFs and others	ESR1	Breast	53064	8751/18862	0.463978	2.15541
SRX10773084	TFs and others	TCF7	Breast	27501	10098/18862	0.464666	0
SRX4611737	TFs and others	ESR1	Breast	60079	8778/18862	0.465408	2.14878
SRX1594208	TFs and others	CTCF	Breast	46195	8787/18862	0.465885	2.14658
SRX4611688	TFs and others	ESR1	Breast	49892	8819/18862	0.467582	2.13879
SRX4611702	TFs and others	ESR1	Breast	59173	8841/18862	0.468749	2.13347
SRX7692446	TFs and others	POLR2C	Breast	16379	10000/18862	0.469862	0
SRX3285610	TFs and others	KDM5B	Breast	18615	8866/18862	0.470074	2.12745
SRX3447354	TFs and others	ESR1	Breast	64901	8891/18862	0.471399	2.12147
SRX4611706	TFs and others	ESR1	Breast	62088	8897/18862	0.471718	2.12004
SRX3447351	TFs and others	ESR1	Breast	63663	8903/18862	0.472035	2.11861
SRX3110730	TFs and others	ESR1	Breast	59518	8914/18862	0.472619	2.116
SRX128101	TFs and others	TFAP2C	Breast	31863	8920/18862	0.472937	2.11457
SRX10773107	TFs and others	YY1	Breast	22631	9931/18862	0.47352	0
SRX4611734	TFs and others	ESR1	Breast	61096	8940/18862	0.473996	2.10984
SRX9556497	TFs and others	GATA3	Breast	41524	8944/18862	0.474209	2.1089
SRX5089503	TFs and others	HDAC1	Breast	11793	8946/18862	0.474315	2.10843
SRX5824584	TFs and others	BRD2	Breast	13958	8949/18862	0.474474	2.10772
SRX3091903	TFs and others	ZFX	Breast	33775	8954/18862	0.474739	2.10654
SRX4611739	TFs and others	ESR1	Breast	59817	8964/18862	0.47527	2.10419
SRX1161172	TFs and others	FOXA1	Breast	40273	8965/18862	0.475322	2.10396
SRX4611724	TFs and others	ESR1	Breast	57779	8965/18862	0.475322	2.10396
SRX080416	TFs and others	CTCF	Breast	53716	8972/18862	0.475693	2.10232
SRX1091826	TFs and others	CTCF	Breast	68508	9002/18862	0.477283	2.09531
SRX4611709	TFs and others	ESR1	Breast	56276	9010/18862	0.477707	2.09345
SRX3110743	TFs and others	ESR1	Breast	71548	9021/18862	0.478291	2.0909
SRX3447357	TFs and others	ESR1	Breast	65874	9022/18862	0.478344	2.09067
SRX4611722	TFs and others	ESR1	Breast	61825	9032/18862	0.478874	2.08835
SRX3583180	TFs and others	CTCF	Breast	62812	9034/18862	0.47898	2.08789
SRX3322359	TFs and others	ZFX	Breast	35718	9036/18862	0.479087	2.08743
SRX2922233	TFs and others	ESR1	Breast	44750	9810/18862	0.479935	0
SRX5323838	TFs and others	STAT3	Breast	30726	9053/18862	0.479988	2.08351
SRX14101925	TFs and others	NELFE	Breast	13411	9065/18862	0.480623	2.08075
SRX4611743	TFs and others	ESR1	Breast	57581	9079/18862	0.481366	2.07754
SRX4792912	TFs and others	RAD21	Breast	27165	9783/18862	0.481366	0
SRX8080551	TFs and others	Epitope tags	Breast	31084	9085/18862	0.481684	2.07617
SRX190281	TFs and others	HDAC2	Breast	38413	9092/18862	0.482054	2.07457
SRX8246294	TFs and others	FGFR1	Breast	13022	9094/18862	0.482161	2.07411
SRX667414	TFs and others	Epitope tags	Breast	34079	9108/18862	0.482903	2.07093
SRX4611742	TFs and others	ESR1	Breast	60589	9120/18862	0.48354	2.0682
SRX3110734	TFs and others	ESR1	Breast	63106	9133/18862	0.484228	2.06526
SRX4611727	TFs and others	ESR1	Breast	59056	9133/18862	0.484228	2.06526
SRX3931044	TFs and others	FOXA1	Breast	102485	9715/18862	0.48497	0
SRX9932053	TFs and others	STAT5A	Breast	21483	9148/18862	0.485024	2.06187
SRX4611694	TFs and others	ESR1	Breast	60017	9151/18862	0.485182	2.0612
SRX5089498	TFs and others	HDAC1	Breast	14699	9154/18862	0.485342	2.06052
SRX10637290	TFs and others	KDM1A	Breast	40051	9160/18862	0.48566	2.05917
SRX3722703	TFs and others	ESR1	Breast	63437	9164/18862	0.485872	2.05827
SRX9419953	TFs and others	BRD4	Breast	22788	9168/18862	0.486084	2.05737
SRX3285604	TFs and others	KDM5B	Breast	26262	9677/18862	0.486985	0
SRX3800706	TFs and others	CTCF	Breast	57374	9193/18862	0.48741	2.05178
SRX3447360	TFs and others	ESR1	Breast	73552	9202/18862	0.487887	2.04977
SRX15430987	TFs and others	FOXA1	Breast	88994	9655/18862	0.488152	0
SRX4017892	TFs and others	TCF7	Breast	43994	9216/18862	0.488629	2.04666
SRX10579964	TFs and others	BRD4	Breast	15566	9633/18862	0.489318	0
SRX2424161	TFs and others	SIN3A	Breast	17916	9631/18862	0.489424	0
SRX3110728	TFs and others	ESR1	Breast	70878	9243/18862	0.49006	2.04068
SRX5824575	TFs and others	BRD2	Breast	17920	9247/18862	0.490272	2.0398
SRX4611697	TFs and others	ESR1	Breast	61700	9261/18862	0.491014	2.03671
SRX150480	TFs and others	E2F4	Breast	19055	9262/18862	0.491067	2.03649
SRX6712564	TFs and others	BRD4	Breast	37971	9589/18862	0.49165	0
SRX20830495	TFs and others	CTCF	Breast	57300	9290/18862	0.492552	2.03036
SRX4611740	TFs and others	ESR1	Breast	54060	9298/18862	0.492975	2.02861
SRX194577	TFs and others	NR2F2	Breast	33404	9560/18862	0.493187	0
SRX1156535	TFs and others	SMARCA4	Breast	50423	9556/18862	0.4934	0
SRX4792905	TFs and others	CTCF	Breast	36232	9553/18862	0.493559	0
SRX4611703	TFs and others	ESR1	Breast	64266	9313/18862	0.49377	2.02534
SRX20830492	TFs and others	CTCF	Breast	59449	9322/18862	0.494248	2.02339
SRX5089497	TFs and others	HDAC1	Breast	14920	9324/18862	0.494354	2.02295
SRX3447356	TFs and others	ESR1	Breast	68384	9330/18862	0.494672	2.02165
SRX1280448	TFs and others	NRF1	Breast	15233	9338/18862	0.495097	2.01992
SRX2424162	TFs and others	SIN3A	Breast	14215	9344/18862	0.495415	2.01862
SRX3040148	TFs and others	STAG2	Breast	64126	9516/18862	0.49552	0
SRX4611690	TFs and others	ESR1	Breast	68058	9352/18862	0.495838	2.01689
SRX673743	TFs and others	EP300	Breast	18543	9509/18862	0.495892	0
SRX099866	TFs and others	MYC	Breast	27213	9359/18862	0.496209	2.01539
SRX8080553	TFs and others	Epitope tags	Breast	31246	9494/18862	0.496686	0
SRX3447352	TFs and others	ESR1	Breast	67584	9437/18862	1	1.99873
SRX7692447	TFs and others	POLR2C	Breast	14148	9438/18862	1	1.99852
SRX5824574	TFs and others	BRD2	Breast	19856	9439/18862	1	1.9983
SRX2194266	TFs and others	EP300	Breast	62621	9451/18862	1	1.99577
SRX1280452	TFs and others	NRF1	Breast	15554	9486/18862	1	1.9884
SRX3447359	TFs and others	ESR1	Breast	76816	9495/18862	1	1.98652
SRX4611713	TFs and others	ESR1	Breast	63614	9497/18862	1	1.9861
SRX1594205	TFs and others	CTCF	Breast	47701	9530/18862	1	1.97922
SRX5824595	TFs and others	BRD2	Breast	14362	9534/18862	1	1.97839
SRX4611711	TFs and others	ESR1	Breast	55292	9541/18862	1	1.97694
SRX5089500	TFs and others	HDAC1	Breast	16599	9553/18862	1	1.97446
SRX2194283	TFs and others	BRD4	Breast	32633	9601/18862	1	1.96459
SRX4611723	TFs and others	ESR1	Breast	62528	9618/18862	1	1.96111
SRX4611691	TFs and others	ESR1	Breast	57352	9625/18862	1	1.95969
SRX9419925	TFs and others	BRD4	Breast	31283	9645/18862	1	1.95562
SRX103008	TFs and others	CTCF	Breast	84533	9649/18862	1	1.95481
SRX8537740	TFs and others	FOXA1	Breast	102863	9655/18862	1	1.9536
SRX4611741	TFs and others	ESR1	Breast	61699	9786/18862	1	1.92745
SRX3285594	TFs and others	KDM5B	Breast	19286	9787/18862	1	1.92725
SRX4611695	TFs and others	ESR1	Breast	61935	9796/18862	1	1.92548
SRX4377558	TFs and others	BRD4	Breast	30415	9811/18862	1	1.92254
SRX3285614	TFs and others	KDM5B	Breast	18719	9825/18862	1	1.9198
SRX4377535	TFs and others	BRD4	Breast	30449	9830/18862	1	1.91882
SRX4377554	TFs and others	BRD2	Breast	18635	9882/18862	1	1.90872
SRX1131549	TFs and others	BRD4	Breast	43672	9885/18862	1	1.90814
SRX190220	TFs and others	ELF1	Breast	26101	9899/18862	1	1.90544
SRX4377531	TFs and others	BRD2	Breast	18741	9921/18862	1	1.90122
SRX8080544	TFs and others	Epitope tags	Breast	31699	9923/18862	1	1.90084
SRX1280449	TFs and others	NRF1	Breast	17187	9959/18862	1	1.89397
SRX7030912	TFs and others	HEXIM1	Breast	20058	9966/18862	1	1.89263
SRX9424462	TFs and others	RUVBL2	Breast	18208	9999/18862	1	1.88639
SRX4611738	TFs and others	ESR1	Breast	60084	10011/18862	1	1.88413
SRX3110744	TFs and others	ESR1	Breast	69529	10042/18862	1	1.87831
SRX100454	TFs and others	FOXA1	Breast	76914	10067/18862	1	1.87365
SRX1280451	TFs and others	NRF1	Breast	18149	10091/18862	1	1.86919
SRX9419931	TFs and others	MED1	Breast	33532	10116/18862	1	1.86457
SRX9419955	TFs and others	BRD4	Breast	31233	10152/18862	1	1.85796
SRX5323896	TFs and others	STAT3	Breast	38954	10160/18862	1	1.8565
SRX11867605	TFs and others	KMT2C	Breast	24540	10170/18862	1	1.85467
SRX11867604	TFs and others	KMT2C	Breast	25745	10181/18862	1	1.85267
SRX7692444	TFs and others	POLR2C	Breast	16551	10182/18862	1	1.85248
SRX2194286	TFs and others	BRD4	Breast	30137	10191/18862	1	1.85085
SRX10773104	TFs and others	YY1	Breast	23927	10204/18862	1	1.84849
SRX4377550	TFs and others	BRD2	Breast	17726	10222/18862	1	1.84524
SRX19843156	TFs and others	Epitope tags	Breast	21378	10225/18862	1	1.84469
SRX9419932	TFs and others	MED1	Breast	35317	10234/18862	1	1.84307
SRX7692443	TFs and others	POLR2C	Breast	16630	10240/18862	1	1.84199
SRX666558	TFs and others	Epitope tags	Breast	29871	10272/18862	1	1.83625
SRX2194282	TFs and others	BRD4	Breast	36789	10281/18862	1	1.83465
SRX5824550	TFs and others	BRD7	Breast	36281	10298/18862	1	1.83162
SRX4377549	TFs and others	BRD2	Breast	17115	10301/18862	1	1.83108
SRX3229145	TFs and others	ESR1	Breast	37694	10312/18862	1	1.82913
SRX5757566	TFs and others	SMAD3	Breast	14532	10339/18862	1	1.82435
SRX10773108	TFs and others	YY1	Breast	24128	10363/18862	1	1.82013
SRX15430996	TFs and others	TFE3	Breast	61077	10387/18862	1	1.81592
SRX5824594	TFs and others	BRD2	Breast	19246	10387/18862	1	1.81592
SRX7030930	TFs and others	NELFA	Breast	19348	10410/18862	1	1.81191
SRX9424463	TFs and others	RUVBL2	Breast	20111	10446/18862	1	1.80567
SRX3857007	TFs and others	CDKN1B	Breast	20786	10453/18862	1	1.80446
SRX5824561	TFs and others	BRD2	Breast	20761	10467/18862	1	1.80204
SRX1156541	TFs and others	SMARCA4	Breast	58043	10496/18862	1	1.79707
SRX5323890	TFs and others	STAT3	Breast	40282	10497/18862	1	1.79689
SRX054574	TFs and others	Epitope tags	Breast	16817	10564/18862	1	1.7855
SRX9419924	TFs and others	BRD4	Breast	36471	10568/18862	1	1.78482
SRX3110731	TFs and others	ESR1	Breast	79526	10575/18862	1	1.78364
SRX4377541	TFs and others	BRD2	Breast	18398	10597/18862	1	1.77994
SRX6712618	TFs and others	RAD21	Breast	14029	10624/18862	1	1.77541
SRX5323902	TFs and others	STAT3	Breast	46003	10640/18862	1	1.77274
SRX9419962	TFs and others	MED1	Breast	39443	10665/18862	1	1.76859
SRX3229161	TFs and others	ESR1	Breast	43333	10678/18862	1	1.76644
SRX3583188	TFs and others	CTCF	Breast	68704	10686/18862	1	1.76511
SRX13991435	TFs and others	MAFB	Breast	15693	10698/18862	1	1.76313
SRX5089557	TFs and others	BRD4	Breast	22814	10714/18862	1	1.7605
SRX9419933	TFs and others	MED1	Breast	38678	10735/18862	1	1.75706
SRX250095	TFs and others	TCF7L2	Breast	35237	10742/18862	1	1.75591
SRX054576	TFs and others	Epitope tags	Breast	23518	10744/18862	1	1.75558
SRX4377540	TFs and others	BRD2	Breast	20379	10748/18862	1	1.75493
SRX1156538	TFs and others	SMARCA4	Breast	75160	10752/18862	1	1.75428
SRX2585782	TFs and others	TP53	Breast	54470	10752/18862	1	1.75428
SRX2194270	TFs and others	BRD4	Breast	38027	10769/18862	1	1.75151
SRX2194269	TFs and others	BRD4	Breast	37549	10772/18862	1	1.75102
SRX4377545	TFs and others	BRD2	Breast	19200	10772/18862	1	1.75102
SRX4377546	TFs and others	BRD2	Breast	21036	10829/18862	1	1.7418
SRX10859410	TFs and others	SMARCA4	Breast	60449	10832/18862	1	1.74132
SRX19662626	TFs and others	JUN	Breast	20658	10838/18862	1	1.74036
SRX2194285	TFs and others	BRD4	Breast	44330	10854/18862	1	1.73779
SRX2897197	TFs and others	ESR1	Breast	30788	10866/18862	1	1.73587
SRX7902939	TFs and others	BRD4	Breast	26080	10868/18862	1	1.73555
SRX5824566	TFs and others	BRD2	Breast	24718	10879/18862	1	1.7338
SRX2020842	TFs and others	STAT3	Breast	65012	10886/18862	1	1.73268
SRX1510971	TFs and others	ZNF143	Breast	28878	10888/18862	1	1.73237
SRX2194274	TFs and others	BRD4	Breast	44254	10891/18862	1	1.73189
SRX4377553	TFs and others	BRD2	Breast	23161	10959/18862	1	1.72114
SRX4377530	TFs and others	BRD2	Breast	23193	10961/18862	1	1.72083
SRX9109109	TFs and others	AR	Breast	53865	10961/18862	1	1.72083
SRX054571	TFs and others	Epitope tags	Breast	21821	10967/18862	1	1.71989
SRX4377551	TFs and others	BRD2	Breast	23811	11004/18862	1	1.7141
SRX4377528	TFs and others	BRD2	Breast	23866	11007/18862	1	1.71364
SRX190318	TFs and others	SIN3A	Breast	43761	11029/18862	1	1.71022
SRX2194273	TFs and others	BRD4	Breast	39326	11041/18862	1	1.70836
SRX8080570	TFs and others	POU2F1	Breast	32845	11051/18862	1	1.70681
SRX7902933	TFs and others	BRD4	Breast	26805	11056/18862	1	1.70604
SRX8080573	TFs and others	CTCF	Breast	33728	11058/18862	1	1.70573
SRX5323898	TFs and others	STAT3	Breast	49124	11072/18862	1	1.70358
SRX5824560	TFs and others	BRD2	Breast	24681	11079/18862	1	1.7025
SRX9419923	TFs and others	BRD4	Breast	42101	11080/18862	1	1.70235
